# Supplementary material for: Basal Differences in the Transcriptional Profiles of Tomato Roots Associated with the Presence/Absence of the Resistance Gene Mi-1 and Time-Course Changes During the Compatible and Incompatible Interactions with the Root-Knot Nematode Meloidogyne javanica
Source: Plants (Basel). 2026 May 7;15(10):1428. doi: 10.3390/plants15101428 (PMC13210716; doi:10.3390/plants15101428)
Supplement: Supplementary file 1 [file plants-15-01428-s001.zip]

Archive with 2 entries (2 files):
- Supplemental Table S2.pdf
- SupplementalTable S1.xlsx
