# Supplementary material for: Basal Differences in the Transcriptional Profiles of Tomato Roots Associated with the Presence/Absence of the Resistance Gene Mi-1 and Time-Course Changes During the Compatible and Incompatible Interactions with the Root-Knot Nematode Meloidogyne javanica
Source: Plants (Basel). 2026 May 7;15(10):1428. doi: 10.3390/plants15101428 (PMC13210716; doi:10.3390/plants15101428)
Supplement: Supplementary file 1 [file plants-15-01428-s001.zip › SupplementalTable S1.xlsx]

## Sheet: Mt uninfected vs MM uninfected
Motelle uninfected vs Moneymaker uninfected
Transcript ID	Fold change	Mapman Function	Affymetrix Description	TFGD Function	pval (LiMMA)	ITAG4.1
AFFX-BioB-3_at	-2.74	not assigned.unknown	--- | E. coli /GEN=bioB /DB_XREF=gb:J04423.1 /NOTE=SIF corresponding to nucleotides 2755-3052 of gb:J04423.1 /DEF=E.coli 7,8-diamino-pelargonic acid (bioA), biotin synthetase (bioB), 7-keto-8-amino-pelargonic acid synthetase (bioF), bioC protein, and dethiobiotin synthetase (bioD), complete cds.	AAA23515 biotin synthetase [Escherichia coli]	0.00234608	no match
AFFX-BioB-5_at	-2.42	not assigned.unknown	--- | E. coli /GEN=bioB /DB_XREF=gb:J04423.1 /NOTE=SIF corresponding to nucleotides 2032-2305 of gb:J04423.1 /DEF=E.coli 7,8-diamino-pelargonic acid (bioA), biotin synthetase (bioB), 7-keto-8-amino-pelargonic acid synthetase (bioF), bioC protein, and dethiobiotin synthetase (bioD), complete cds.	AAA23515 biotin synthetase [Escherichia coli]	0.00197265	no match
AFFX-BioB-M_at	-2.51	not assigned.unknown	--- | E. coli /GEN=bioB /DB_XREF=gb:J04423.1 /NOTE=SIF corresponding to nucleotides 2482-2739 of gb:J04423.1 /DEF=E.coli 7,8-diamino-pelargonic acid (bioA), biotin synthetase (bioB), 7-keto-8-amino-pelargonic acid synthetase (bioF), bioC protein, and dethiobiotin synthetase (bioD), complete cds.	AAA23515 biotin synthetase [Escherichia coli]	0.00429919	no match
AFFX-BioC-3_at	-2.10	not assigned.unknown	--- | E. coli /GEN=bioC /DB_XREF=gb:J04423.1 /NOTE=SIF corresponding to nucleotides 4626-4878 of gb:J04423.1 /DEF=E.coli 7,8-diamino-pelargonic acid (bioA), biotin synthetase (bioB), 7-keto-8-amino-pelargonic acid synthetase (bioF), bioC protein, and dethiobiotin synthetase (bioD), complete cds.	AAA23517 bioC [Escherichia coli]	0.00880252	no match
AFFX-BioC-5_at	-2.25	not assigned.unknown	--- | E. coli /GEN=bioC /DB_XREF=gb:J04423.1 /NOTE=SIF corresponding to nucleotides 4218-4566 of gb:J04423.1 /DEF=E.coli 7,8-diamino-pelargonic acid (bioA), biotin synthetase (bioB), 7-keto-8-amino-pelargonic acid synthetase (bioF), bioC protein, and dethiobiotin synthetase (bioD), complete cds.	AAA23517 bioC [Escherichia coli]	0.00850879	no match
AFFX-Les-r2-Ec-bioB-3_at	-2.63	not assigned.unknown	--- | E. coli /GEN=bioB /DB_XREF=gb:J04423.1 /NOTE=SIF corresponding to nucleotides 2772-3004 of gb:J04423.1 /DEF=E.coli 7,8-diamino-pelargonic acid (bioA), biotin synthetase (bioB), 7-keto-8-amino-pelargonic acid synthetase (bioF), bioC protein, and dethiobiotin synthetase (bioD), complete cds.	AAA23515 biotin synthetase [Escherichia coli]	0.00574347	no match
AFFX-Les-r2-Ec-bioB-5_at	-2.06	not assigned.unknown	--- | E. coli /GEN=bioB /DB_XREF=gb:J04423.1 /NOTE=SIF corresponding to nucleotides 2071-2304 of gb:J04423.1 /DEF=E.coli 7,8-diamino-pelargonic acid (bioA), biotin synthetase (bioB), 7-keto-8-amino-pelargonic acid synthetase (bioF), bioC protein, and dethiobiotin synthetase (bioD), complete cds.	AAA23515 biotin synthetase [Escherichia coli]	0.00402395	no match
AFFX-Les-r2-Ec-bioB-M_at	-2.27	not assigned.unknown	--- | E. coli /GEN=bioB /DB_XREF=gb:J04423.1 /NOTE=SIF corresponding to nucleotides 2393-2682 of gb:J04423.1 /DEF=E.coli 7,8-diamino-pelargonic acid (bioA), biotin synthetase (bioB), 7-keto-8-amino-pelargonic acid synthetase (bioF), bioC protein, and dethiobiotin synthetase (bioD), complete cds.	AAA23515 biotin synthetase [Escherichia coli]	0.00491574	no match
AFFX-Les-r2-Ec-bioC-3_at	-2.00	not assigned.unknown	--- | E. coli /GEN=bioC /DB_XREF=gb:J04423.1 /NOTE=SIF corresponding to nucleotides 4608-4883 of gb:J04423.1 /DEF=E.coli 7,8-diamino-pelargonic acid (bioA), biotin synthetase (bioB), 7-keto-8-amino-pelargonic acid synthetase (bioF), bioC protein, and dethiobiotin synthetase (bioD), complete cds.	AAA23517 bioC [Escherichia coli]	0.00993594	no match
AFFX-Les-r2-Ec-bioC-5_at	-2.20	not assigned.unknown	--- | E. coli /GEN=bioC /DB_XREF=gb:J04423.1 /NOTE=SIF corresponding to nucleotides 4257-4573 of gb:J04423.1 /DEF=E.coli 7,8-diamino-pelargonic acid (bioA), biotin synthetase (bioB), 7-keto-8-amino-pelargonic acid synthetase (bioF), bioC protein, and dethiobiotin synthetase (bioD), complete cds.	AAA23517 bioC [Escherichia coli]	0.00508266	no match
AFFX-r2-Ec-bioB-3_at	-2.25	not assigned.unknown	--- | E. coli /GEN=bioB /DB_XREF=gb:J04423.1 /NOTE=SIF corresponding to nucleotides 2772-3004 of gb:J04423.1 /DEF=E.coli 7,8-diamino-pelargonic acid (bioA), biotin synthetase (bioB), 7-keto-8-amino-pelargonic acid synthetase (bioF), bioC protein, and dethiobiotin synthetase (bioD), complete cds.	AAA23515 biotin synthetase [Escherichia coli]	0.00193089	no match
AFFX-r2-Ec-bioB-5_at	-2.43	not assigned.unknown	--- | E. coli /GEN=bioB /DB_XREF=gb:J04423.1 /NOTE=SIF corresponding to nucleotides 2071-2304 of gb:J04423.1 /DEF=E.coli 7,8-diamino-pelargonic acid (bioA), biotin synthetase (bioB), 7-keto-8-amino-pelargonic acid synthetase (bioF), bioC protein, and dethiobiotin synthetase (bioD), complete cds.	AAA23515 biotin synthetase [Escherichia coli]	0.00345398	no match
AFFX-r2-Ec-bioB-M_at	-2.12	not assigned.unknown	--- | E. coli /GEN=bioB /DB_XREF=gb:J04423.1 /NOTE=SIF corresponding to nucleotides 2393-2682 of gb:J04423.1 /DEF=E.coli 7,8-diamino-pelargonic acid (bioA), biotin synthetase (bioB), 7-keto-8-amino-pelargonic acid synthetase (bioF), bioC protein, and dethiobiotin synthetase (bioD), complete cds.	AAA23515 biotin synthetase [Escherichia coli]	0.00749277	no match
AFFX-r2-Ec-bioC-3_at	-2.06	not assigned.unknown	--- | E. coli /GEN=bioC /DB_XREF=gb:J04423.1 /NOTE=SIF corresponding to nucleotides 4608-4883 of gb:J04423.1 /DEF=E.coli 7,8-diamino-pelargonic acid (bioA), biotin synthetase (bioB), 7-keto-8-amino-pelargonic acid synthetase (bioF), bioC protein, and dethiobiotin synthetase (bioD), complete cds.	AAA23517 bioC [Escherichia coli]	0.00950860	no match
AFFX-r2-Ec-bioC-5_at	-2.19	not assigned.unknown	--- | E. coli /GEN=bioC /DB_XREF=gb:J04423.1 /NOTE=SIF corresponding to nucleotides 4257-4573 of gb:J04423.1 /DEF=E.coli 7,8-diamino-pelargonic acid (bioA), biotin synthetase (bioB), 7-keto-8-amino-pelargonic acid synthetase (bioF), bioC protein, and dethiobiotin synthetase (bioD), complete cds.	AAA23517 bioC [Escherichia coli]	0.00770233	no match
Les.100.1.S1_at	-2.52	not assigned.unknown	Dif10 | extensin-like protein Dif10	CAA67813 extensin-like protein Dif10 [Solanum lycopersicum]	0.00002399	no match
Les.1851.1.A1_at	+3.42	development.unspecified	--- | gb:BG629607 /DB_XREF=gi:13681080 /DB_XREF=cC-esflcLEL29F10d1 /CLONE=cC-esflcLEL29F10d1 /TID=Les.1851.1 /CNT=1 /FEA=EST /TIER=ConsEnd /STK=1 /UG=Les.1851 /UG_TITLE=Transcribed locus, weakly similar to NP_188797.1 Arabidopsis thaliana At3g21600 gene /REP_ORG=L. esculentum	No hits found	0.00003412	no match
Les.1859.3.S1_at	+3.14	misc.cytochrome P450	--- | gb:AI771889 /DB_XREF=gi:5269930 /DB_XREF=EST252989 /CLONE=cLED38C8 /TID=Les.1859.3 /CNT=4 /FEA=EST /TIER=ConsEnd /STK=0 /UG=Les.1859 /UG_TITLE=Transcribed locus, weakly similar to NP_188087.1 Arabidopsis thaliana At3g14690 gene /REP_ORG=L. esculentum	ABC69414 CYP72A57 [Nicotiana tabacum]	0.00439066	no match
Les.2325.1.S1_at	-2.76	misc.short chain dehydrogenase/reductase (SDR)	yfe37 | yfe37 protein	AAB00109 alcohol dehydrogenase homolog	0.00063964	no match
Les.2638.1.A1_at	-3.00	misc.short chain dehydrogenase/reductase (SDR)	--- | gb:BG628467 /DB_XREF=gi:13679940 /DB_XREF=cC-esflcLEL22F10d1 /CLONE=cC-esflcLEL22F10d1 /TID=Les.2638.1 /CNT=2 /FEA=EST /TIER=ConsEnd /STK=2 /UG=Les.2638 /UG_TITLE=Transcribed locus, weakly similar to NP_179996.1 Arabidopsis thaliana At2g24190 gene /REP_ORG=L. esculentum	No hits found	0.00008740	no match
Les.266.1.S1_a_at	-2.01	not assigned.unknown	systemin | prosystemin	P27058 RecName: Full=Systemin; Flags: Precursor	0.04760467	no match
Les.3756.1.S1_a_at	+3.31	stress.biotic	ARPI | proteinase inhibitor	Q43710 RecName: Full=Proteinase inhibitor type-2 TR8; AltName: Full=Proteinase inhibitor type II TR8; Flags: Precursor	0.01669770	no match
Les.4386.1.S1_at	+2.87	DNA.synthesis/chromatin structure.histone	LOC544102 | Histone H3 variant H3.3	AAB93771 SRE1a [Solanum tuberosum]	0.00005589	no match
Les.4386.2.S1_at	+2.31	not assigned.unknown	LOC544102 | Histone H3 variant H3.3	No hits found	0.00122233	no match
Les.4397.2.A1_at	+2.06	protein.synthesis.misc ribososomal protein	--- | gb:AW218741 /DB_XREF=gi:6529615 /DB_XREF=EST301221 /CLONE=cLEX1C13 /TID=Les.4397.2 /CNT=2 /FEA=EST /TIER=ConsEnd /STK=1 /UG=Les.4397 /UG_TITLE=Transcribed locus /REP_ORG=L. esculentum	No hits found	0.00361243	no match
Les.5230.1.S1_at	+8.00	protein.synthesis.elongation	PLDa1 | Phospholipase PLDa1	ABA81876 unknown [Solanum tuberosum]	0.00000039	no match
Les.5956.2.S1_at	+2.35	not assigned.unknown	PDH | Proline dehydrogenase	AAB53203 cold-stress inducible protein [Solanum tuberosum]	0.00082316	no match
Les.822.2.A1_at	-2.19	not assigned.unknown	--- | gb:BG627627 /DB_XREF=gi:13679100 /DB_XREF=cC-esflcLEL18L05d1 /CLONE=cC-esflcLEL18L05d1 /TID=Les.822.2 /CNT=1 /FEA=EST /TIER=ConsEnd /STK=0 /UG=Les.822 /UG_TITLE=Transcribed locus, weakly similar to NP_197955.1 Arabidopsis thaliana At5g25830 gene /REP_ORG=L. esculentum	No hits found	0.00180997	no match
LesAffx.66316.1.S1_at	+32.77	not assigned.no ontology	--- | gb:BI921484 /DB_XREF=gi:16217512 /DB_XREF=EST541387 /CLONE=cLEC73N19 /TID=LesAffx.66316.1 /CNT=12 /FEA=EST /TIER=ConsEnd /STK=0 /NOTE=sequence(s) not in UniGene /REP_ORG=L. esculentum	XP_002314580 predicted protein [Populus trichocarpa]	0.00000011	no match
Les.1113.1.A1_at	+2.44	not assigned.unknown	--- | gb:BG629459 /DB_XREF=gi:13680932 /DB_XREF=cC-esflcLEL27L21d1 /CLONE=cC-esflcLEL27L21d1 /TID=Les.1113.1 /CNT=1 /FEA=EST /TIER=ConsEnd /STK=0 /UG=Les.1113 /UG_TITLE=Transcribed locus /REP_ORG=L. esculentum	XP_002534682 conserved hypothetical protein [Ricinus communis]	0.00012567	Solyc09g005280.3.1
Les.131.1.S1_at	+3.07	misc.glutathione S transferases	LOC543813 | hypothetical LOC543813	AAG16756 putative glutathione S-transferase T1 [Lycopersicon esculentum]	0.01188186	Solyc01g086690.2.1	Sister chromatid cohesion.1
Les.1334.1.A1_at	+2.33	signalling.receptor kinases.DUF 26	--- | gb:BG630902 /DB_XREF=gi:13682375 /DB_XREF=cC-esflcLEL5H03a1 /CLONE=cC-esflcLEL5H03a1 /TID=Les.1334.1 /CNT=1 /FEA=EST /TIER=ConsEnd /STK=0 /UG=Les.1334 /UG_TITLE=Transcribed locus /REP_ORG=L. esculentum	No hits found	0.00082129	Solyc11g007430.3.1	Receptor-like protein kinase (AHRD V3.3 *** A0A2K3L8M9_TRIPR)
Les.137.1.S1_at	+2.09	amino acid metabolism.synthesis.aromatic aa.phenylalanine and tyrosine.chorismate mutase	LOC543970 | chorimate mutase	AAD48923 chorimate mutase [Lycopersicon esculentum]	0.00005956	Solyc11g017240.3.1
Les.1614.1.A1_at	+2.08	signalling.phosphinositides.phosphoinositide phospholipase C	LOC100301923 | PI-phospholipase C PLC1	ABW81003 PI-phospholipase C PLC1 [Solanum lycopersicum]	0.00038066	Solyc10g076710.3.1	Phosphoinositide phospholipase C (AHRD V3.3 *** O49950_SOLTU)
Les.1686.1.S1_at	+2.11	RNA.regulation of transcription.unclassified	--- | gb:BE433751 /DB_XREF=gi:9431594 /DB_XREF=EST400280 /CLONE=cLEG20F22 /TID=Les.1686.1 /CNT=4 /FEA=EST /TIER=ConsEnd /STK=0 /UG=Les.1686 /UG_TITLE=Transcribed locus, moderately similar to NP_564690.1 Arabidopsis thaliana At1g55460 gene /REP_ORG=L. esculentum	NP_564690 Kin17 DNA-binding protein-related [Arabidopsis thaliana]	0.02208643	Solyc05g054500.1.1	DNA/RNA-binding protein Kin17 (AHRD V3.3 *** A0A200R6H7_9MAGN)
Les.1686.3.S1_at	+2.27	RNA.regulation of transcription.unclassified	--- | gb:AI898991 /DB_XREF=gi:5604893 /DB_XREF=EST268434 /CLONE=cLED36H11 /TID=Les.1686.3 /CNT=4 /FEA=EST /TIER=ConsEnd /STK=0 /UG=Les.1686 /UG_TITLE=Transcribed locus, moderately similar to NP_564690.1 Arabidopsis thaliana At1g55460 gene /REP_ORG=L. esculentum	No hits found	0.00116052	Solyc05g054500.1.1	DNA/RNA-binding protein Kin17 (AHRD V3.3 *** A0A200R6H7_9MAGN)
Les.170.1.S1_at	+2.97	redox.heme	Glb2 | non-symbiotic hemoglobin class 2	Q941P9 RecName: Full=Non-symbiotic hemoglobin 2; AltName: Full=SOLly GLB2; AltName: Full=Hb2	0.00393210	Solyc03g071690.4.1	Non-symbiotic hemoglobin 2 (AHRD V3.3 *** HBL2_SOLLC)
Les.1799.1.A1_at	-2.45	cell wall.cell wall proteins.RGP	--- | gb:BG629140 /DB_XREF=gi:13680613 /DB_XREF=cC-esflcLEL26D10a1 /CLONE=cC-esflcLEL26D10a1 /TID=Les.1799.1 /CNT=2 /FEA=EST /TIER=ConsEnd /STK=2 /UG=Les.1799 /UG_TITLE=Transcribed locus, moderately similar to NP_186872.1 Arabidopsis thaliana At3g02230 gene /REP_ORG=L. esculentum	XP_002330919 predicted protein [Populus trichocarpa]	0.00023175	Solyc02g065740.3.1	alpha-1,4-glucan-protein synthase [UDP-forming] 1-like (AHRD V3.3 *** A0A2G3A5L5_CAPAN)
Les.1842.1.S1_at	+34.69	stress.biotic	--- | gb:BT012811.1 /DB_XREF=gi:47104226 /TID=Les.1842.1 /CNT=19 /FEA=mRNA /TIER=ConsEnd /STK=0 /UG=Les.1842 /UG_TITLE=Transcribed locus, weakly similar to NP_564431.1 Arabidopsis thaliana At1g33970 gene /DEF=Lycopersicon esculentum clone 113831R, mRNA sequence. /REP_ORG=L. esculentum	AAD09518 NTGP4 [Nicotiana tabacum]	0.00000016	Solyc11g028010.2.1	P-loop containing nucleoside triphosphate hydrolases superfamily protein (AHRD V3.3 *** A0A1P8B8D5_ARATH)
Les.1859.2.S1_at	+2.12	misc.cytochrome P450	--- | gb:BI207994 /DB_XREF=gi:14685718 /DB_XREF=EST526034 /CLONE=cTOS15D8 /TID=Les.1859.2 /CNT=11 /FEA=EST /TIER=ConsEnd /STK=0 /UG=Les.1859 /UG_TITLE=Transcribed locus, weakly similar to NP_188087.1 Arabidopsis thaliana At3g14690 gene /REP_ORG=L. esculentum	ABC69422 CYP72A58 [Nicotiana tabacum]	0.00247522	Solyc07g062520.3.1
Les.1921.1.A1_at	+2.06	not assigned.unknown	--- | gb:BG630191 /DB_XREF=gi:13681664 /DB_XREF=cC-esflcLEL33G05a1 /CLONE=cC-esflcLEL33G05a1 /TID=Les.1921.1 /CNT=2 /FEA=EST /TIER=ConsEnd /STK=1 /UG=Les.1921 /UG_TITLE=Transcribed locus, weakly similar to NP_493337.1 eukaryotic DNA topoisomerase I., TOPoisomerase (94.0 kD) (top-1) (Caenorhabditis elegans) /REP_ORG=L. esculentum	No hits found	0.02625786	Solyc12g013790.3.1	RNA-binding protein 25 (AHRD V3.3 *-* A0A2I4H2H9_9ROSI)
Les.1934.1.A1_at	-2.09	signalling.receptor kinases.leucine rich repeat XI	--- | gb:BG630282 /DB_XREF=gi:13681755 /DB_XREF=cC-esflcLEL35A14d1 /CLONE=cC-esflcLEL35A14d1 /TID=Les.1934.1 /CNT=1 /FEA=EST /TIER=ConsEnd /STK=1 /UG=Les.1934 /UG_TITLE=Transcribed locus, moderately similar to NP_174673.2 Arabidopsis thaliana At1g34110 gene /REP_ORG=L. esculentum	No hits found	0.00123682	Solyc04g072037.1.1	LRR receptor-like kinase (AHRD V3.3 *** A0A072VNN3_MEDTR)
Les.2012.1.S1_at	-2.14	minor CHO metabolism.myo-inositol.InsP Synthases	Inps | Myo-inositol-1-phosphate synthase	Q9LW96 RecName: Full=Inositol-3-phosphate synthase; AltName: Full=Myo-inositol-1-phosphate synthase; Short=MI-1-P synthase; Short=IPS	0.02696992	Solyc05g051850.3.1	putative myo-inositol-1-phosphatase
Les.2044.1.A1_at	+2.28	transport.potassium	--- | gb:BG631181 /DB_XREF=gi:13682654 /DB_XREF=cC-esflcLEL6M15a1 /CLONE=cC-esflcLEL6M15a1 /TID=Les.2044.1 /CNT=4 /FEA=EST /TIER=ConsEnd /STK=1 /UG=Les.2044 /UG_TITLE=Transcribed locus, weakly similar to NP_567651.1 Arabidopsis thaliana At4g22200 gene /REP_ORG=L. esculentum	No hits found	0.00037786	Solyc01g104030.3.1	Potassium channel AKT2 (AHRD V3.3 *** A0A1U8E6Z3_CAPAN)
Les.2183.3.S1_at	+2.24	PS.lightreaction.ATP synthase	--- | gb:BI927082 /DB_XREF=gi:16236250 /DB_XREF=EST546971 /CLONE=cTOB21M13 /TID=Les.2183.3 /CNT=2 /FEA=EST /TIER=ConsEnd /STK=0 /UG=Les.2183 /UG_TITLE=Transcribed locus, highly similar to NP_051066.1 Arabidopsis thaliana atpB gene /REP_ORG=L. esculentum	YP_358683 ATP synthase CF1 beta subunit [Nicotiana sylvestris]	0.00020817	Solyc07g021180.3.1	ATP synthase subunit beta, chloroplastic (AHRD V3.3 *-* K4EP14_DATST)
Les.2332.1.A1_at	+2.03	protein.degradation.ubiquitin.E3.SCF.FBOX	--- | gb:BG734892 /DB_XREF=gi:14084581 /DB_XREF=cC-esflcLEL18F08d1 /TID=Les.2332.1 /CNT=1 /FEA=EST /TIER=ConsEnd /STK=1 /UG=Les.2332 /UG_TITLE=Transcribed locus /REP_ORG=L. esculentum	No hits found	0.00388512	Solyc09g005480.3.1	F-box associated interaction domain-containing protein (AHRD V3.3 *** A0A2U1PT01_ARTAN)
Les.2476.1.A1_at	+2.23	stress.abiotic.touch/wounding	LOC544070 | wound induced protein	CAA42537 wound induced protein [Solanum lycopersicum]	0.00035741	Solyc07g054760.1.1	Wound-responsive family protein (AHRD V3.3 *** A0A2K3L288_TRIPR)
Les.2476.1.S1_at	+4.54	stress.abiotic.touch/wounding	LOC544070 | wound induced protein	CAA42537 wound induced protein [Solanum lycopersicum]	0.00214534	Solyc07g054760.1.1	Wound-responsive family protein (AHRD V3.3 *** A0A2K3L288_TRIPR)
Les.2535.1.A1_at	+2.05	not assigned.unknown	--- | gb:BG629312 /DB_XREF=gi:13680785 /DB_XREF=cC-esflcLEL26P22d1 /CLONE=cC-esflcLEL26P22d1 /TID=Les.2535.1 /CNT=5 /FEA=EST /TIER=ConsEnd /STK=0 /UG=Les.2535 /UG_TITLE=Transcribed locus, weakly similar to NP_080797.1 RIKEN cDNA 3110006P09 gene (Mus musculus) /REP_ORG=L. esculentum	No hits found	0.00784408	Solyc08g074750.2.1	Zinc finger, C2H2 (AHRD V3.3 *** A0A2U1KGD1_ARTAN)
Les.2667.2.S1_at	+2.20	RNA.regulation of transcription.WRKY domain transcription factor family	--- | gb:AW621251 /DB_XREF=gi:7332898 /DB_XREF=EST312049 /CLONE=cLEX11I20 /TID=Les.2667.2 /CNT=67 /FEA=EST /TIER=ConsEnd /STK=0 /UG=Les.2667 /UG_TITLE=Transcribed locus, weakly similar to NP_181381.2 Arabidopsis thaliana At2g38470 gene /REP_ORG=L. esculentum	BAE46417 double WRKY type transfactor [Solanum tuberosum]	0.03115339	Solyc06g066370.4.1
Les.2725.1.A1_at	+2.30	not assigned.unknown	--- | gb:BG735028 /DB_XREF=gi:14084717 /DB_XREF=cC-esflcLEL22J22a1 /TID=Les.2725.1 /CNT=5 /FEA=EST /TIER=ConsEnd /STK=3 /UG=Les.2725 /UG_TITLE=Transcribed locus, moderately similar to NP_172558.1 Arabidopsis thaliana At1g10890 gene /REP_ORG=L. esculentum	No hits found	0.00001186	Solyc01g104160.4.1	arginine/glutamate-rich.1
Les.274.1.S1_at	+2.46	hormone metabolism.ethylene.signal transduction	DDTFR10/A | ripening regulated protein DDTFR10/A	AAG49031 ripening regulated protein DDTFR10/A [Lycopersicon esculentum]	0.00358192	Solyc05g052040.1.1	ripening regulated protein DDTFR10/A
Les.2746.1.S1_at	+2.34	misc.glutathione S transferases	--- | gb:CN384880 /DB_XREF=gi:51700194 /DB_XREF=LE2TR02C01 /CLONE=LE2TR02C01 /TID=Les.2746.1 /CNT=5 /FEA=EST /TIER=ConsEnd /STK=0 /UG=Les.2746 /UG_TITLE=Transcribed locus, weakly similar to NP_187538.1 Arabidopsis thaliana At3g09270 gene /REP_ORG=L. esculentum	Q03664 RecName: Full=Probable glutathione S-transferase; AltName: Full=Auxin-induced protein PCNT103	0.00050931	Solyc09g011500.3.1	Glutathione S-transferase (AHRD V3.3 *** C0LF68_CAPAN)
Les.2746.2.A1_at	+2.35	misc.glutathione S transferases	--- | gb:BG628842 /DB_XREF=gi:13680315 /DB_XREF=cC-esflcLEL23N24a1 /CLONE=cC-esflcLEL23N24a1 /TID=Les.2746.2 /CNT=1 /FEA=EST /TIER=ConsEnd /STK=0 /UG=Les.2746 /UG_TITLE=Transcribed locus, weakly similar to NP_187538.1 Arabidopsis thaliana At3g09270 gene /REP_ORG=L. esculentum	No hits found	0.00342511	Solyc09g011510.2.1	Glutathione S-transferase-like protein (AHRD V3.3 *** A8DUB0_SOLLC)
Les.2821.1.S1_at	+2.79	lipid metabolism.lipid degradation.lipases.triacylglycerol lipase	--- | gb:BM410381 /DB_XREF=gi:18262011 /DB_XREF=EST584708 /CLONE=cLEG52D2 /TID=Les.2821.1 /CNT=2 /FEA=EST /TIER=ConsEnd /STK=0 /UG=Les.2821 /UG_TITLE=Transcribed locus, weakly similar to NP_172115.1 Arabidopsis thaliana At1g06250 gene /REP_ORG=L. esculentum	XP_002522554 triacylglycerol lipase, putative [Ricinus communis]	0.00067608	Solyc02g077100.3.1	Phospholipase A1-IIgamma (AHRD V3.3 *** A0A2U1NY06_ARTAN)
Les.2821.2.S1_at	+2.76	lipid metabolism.lipid degradation.lipases.triacylglycerol lipase	--- | gb:BE434442 /DB_XREF=gi:9432285 /DB_XREF=EST405520 /CLONE=cLEG17E15 /TID=Les.2821.2 /CNT=2 /FEA=EST /TIER=ConsEnd /STK=0 /UG=Les.2821 /UG_TITLE=Transcribed locus, weakly similar to NP_172115.1 Arabidopsis thaliana At1g06250 gene /REP_ORG=L. esculentum	XP_002266982 PREDICTED: hypothetical protein [Vitis vinifera]	0.02090291	Solyc02g077140.3.1	Phospholipase A1-II.1
Les.2834.1.S1_at	+2.16	not assigned.unknown	--- | gb:AW030317 /DB_XREF=gi:5889073 /DB_XREF=EST273572 /CLONE=cLEC16N11 /TID=Les.2834.1 /CNT=5 /FEA=EST /TIER=ConsEnd /STK=0 /UG=Les.2834 /UG_TITLE=Transcribed locus, weakly similar to NP_565361.1 Arabidopsis thaliana At2g14095 gene /REP_ORG=L. esculentum	No hits found	0.01910011	Solyc04g074780.4.1
Les.2868.3.S1_at	+2.07	RNA.regulation of transcription.putative transcription regulator	--- | gb:AW930763 /DB_XREF=gi:8106164 /DB_XREF=EST356606 /CLONE=cLEF40J12 /TID=Les.2868.3 /CNT=2 /FEA=EST /TIER=ConsEnd /STK=0 /UG=Les.2868 /UG_TITLE=Transcribed locus, weakly similar to NP_190436.2 Arabidopsis thaliana At3g48670 gene /REP_ORG=L. esculentum	XP_002278500 PREDICTED: hypothetical protein [Vitis vinifera]	0.02318334	Solyc06g051810.4.1
Les.292.1.S1_at	+2.42	not assigned.no ontology	--- | gb:BT014106.1 /DB_XREF=gi:47105521 /TID=Les.292.1 /CNT=32 /FEA=mRNA /TIER=ConsEnd /STK=0 /UG=Les.292 /UG_TITLE=Transcribed locus, weakly similar to NP_568600.1 Arabidopsis thaliana At5g42050 gene /DEF=Lycopersicon esculentum clone 133210F, mRNA sequence. /REP_ORG=L. esculentum	ACU17761 unknown [Glycine max]	0.00293360	Solyc08g082610.4.1	DCD (Development and Cell Death) domain protein (AHRD V3.3 *** A0A2U1P2J5_ARTAN)
Les.3018.1.S1_at	+2.20	amino acid metabolism.synthesis.serine-glycine-cysteine group.cysteine.OASTL	--- | gb:BT013902.1 /DB_XREF=gi:47105317 /TID=Les.3018.1 /CNT=30 /FEA=mRNA /TIER=ConsEnd /STK=0 /UG=Les.3018 /UG_TITLE=Transcribed locus, moderately similar to NP_191703.1 Arabidopsis thaliana At3g61440 gene /DEF=Lycopersicon esculentum clone 132899F, mRNA sequence. /REP_ORG=L. esculentum	BAB18760 beta-cyanoalanine synthase [Solanum tuberosum]	0.01058780	Solyc10g012370.3.1	Cysteine synthase (AHRD V3.3 *** A0A2I4HU78_9ROSI)
Les.3160.1.S1_at	+2.02	stress.abiotic.heat	--- | gb:BI925302 /DB_XREF=gi:16230693 /DB_XREF=EST545191 /CLONE=cTOA26K13 /TID=Les.3160.1 /CNT=8 /FEA=EST /TIER=ConsEnd /STK=0 /UG=Les.3160 /UG_TITLE=Transcribed locus, highly similar to NP_187864.1 Arabidopsis thaliana At3g12580 gene /REP_ORG=L. esculentum	P27322 RecName: Full=Heat shock cognate 70 kDa protein 2	0.00302200	Solyc11g066060.3.1
Les.3205.1.S1_at	+2.58	misc.invertase/pectin methylesterase inhibitor family protein	LOC543729 | tomato invertase inhibitor	CAA09420 tomato invertase inhibitor [Solanum lycopersicum]	0.00045833	Solyc12g099200.2.1	Invertase inhibitor (AHRD V3.3 *** O49908_TOBAC)
Les.323.1.S1_at	+2.09	development.unspecified	LOC100147720 | hypothetical protein LOC100147720	CAA99760 unknown [Solanum lycopersicum]	0.01596489	Solyc01g009860.3.1	NAC domain-containing protein (AHRD V3.3 *** A0A2K3LZ45_TRIPR)
Les.3272.1.S1_at	+12.20	amino acid metabolism.synthesis.aspartate family.lysine	--- | gb:BT012750.1 /DB_XREF=gi:47104165 /TID=Les.3272.1 /CNT=18 /FEA=mRNA /TIER=ConsEnd /STK=0 /UG=Les.3272 /UG_TITLE=Transcribed locus, moderately similar to NP_190926.1 Arabidopsis thaliana At3g53580 gene /DEF=Lycopersicon esculentum clone 113689R, mRNA sequence. /REP_ORG=L. esculentum	XP_002278566 PREDICTED: hypothetical protein [Vitis vinifera]	0.00000001	Solyc09g005700.3.1	Diaminopimelate epimerase (AHRD V3.3 *** A0A200R6G6_9MAGN)
Les.3292.1.A1_at	+2.43	secondary metabolism.wax	--- | gb:BG629066 /DB_XREF=gi:13680539 /DB_XREF=cC-esflcLEL25K05d1 /CLONE=cC-esflcLEL25K05d1 /TID=Les.3292.1 /CNT=3 /FEA=EST /TIER=ConsEnd /STK=1 /UG=Les.3292 /UG_TITLE=Transcribed locus, moderately similar to NP_171723.2 Arabidopsis thaliana At1g02205 gene /REP_ORG=L. esculentum	No hits found	0.04138931	Solyc03g065250.4.1	Fatty acid hydroxylase superfamily (AHRD V3.3 *** A0A2U1L8N4_ARTAN)
Les.3466.1.S1_at	+2.05	hormone metabolism.jasmonate.synthesis-degradation.allene oxidase synthase	--- | gb:AF461042.1 /DB_XREF=gi:19310991 /TID=Les.3466.1 /CNT=2 /FEA=FLmRNA /TIER=FL /STK=1 /UG=Les.3466 /DEF=Lycopersicon esculentum cytochrome P450 CYP74C4 mRNA, complete cds. /PROD=cytochrome P450 CYP74C4 /FL=gb:AF461042.1 /REP_ORG=L. esculentum	AAL86702 cytochrome P450 CYP74C4 [Lycopersicon esculentum]	0.01513294	Solyc01g109160.4.1	CYP74C4
Les.3557.1.S1_at	+2.01	RNA.regulation of transcription.unclassified	rem-2 | remorin 2	AAD28507 remorin 2 [Lycopersicon esculentum]	0.00658011	Solyc01g094370.3.1	remorin 2
Les.3667.1.S1_at	+2.30	misc.gluco-, galacto- and mannosidases	Cel1 | endo-1,4-beta-glucanase precursor	AAA69908 endo-1,4-beta-glucanase precursor	0.01759505	Solyc08g081620.4.1
Les.3670.1.S1_at	+2.06	signalling.G-proteins	TGA1 | G protein alpha subunit	P26981 RecName: Full=Guanine nucleotide-binding protein alpha-1 subunit; Short=GP-alpha-1	0.00924400	Solyc08g061220.3.1	Tomato G protein alpha-subunit
Les.3676.1.S1_at	+2.30	RNA.regulation of transcription.MYB domain transcription factor family	THM18 | myb-related transcription factor	CAA66952 THM18 [Solanum lycopersicum]	0.00202316	Solyc06g053610.3.1	R2R3MYB transcription factor 14
Les.3679.1.S1_at	+2.39	hormone metabolism.ethylene.signal transduction	ERF1 | ethylene-responsive factor 1	AAK95688 ethylene-responsive factor 1 [Lycopersicon esculentum]	0.02069378	Solyc05g051200.1.1	ethylene-responsive factor 1
Les.3693.1.S1_at	+2.02	RNA.regulation of transcription.MYB domain transcription factor family	LOC543703 | blind	AAL69334 blind [Lycopersicon esculentum]	0.00104855	Solyc11g069030.3.1	blind
Les.3733.1.S1_at	-2.10	cell wall.modification	LeEXP2 | expansin	CAC19184 alpha-expansin [Cicer arietinum]	0.00539332	Solyc05g052250.3.1	Expansin (AHRD V3.3 *** K4C1Q6_SOLLC)
Les.3734.1.S1_at	+2.94	misc.glutathione S transferases	LOC543817 | hypothetical LOC543817	AAG16760 putative glutathione S-transferase T5 [Lycopersicon esculentum]	0.00166201	Solyc07g056500.4.1	glutathione S-transferase T5
Les.3751.1.S1_at	+2.99	RNA.regulation of transcription.HB,Homeobox transcription factor family	h52 | homeodomain protein	CAB67118 homeodomain protein [Solanum lycopersicum]	0.00149342	Solyc04g074700.4.1	LES17306 homeodomain protein
Les.3769.1.S1_at	+2.23	hormone metabolism.ethylene.synthesis-degradation	ACS6 | 1-aminocyclopropane-1-carboxylate synthase	BAA25916 1-aminocyclopropane-1-carboxylate synthase [Solanum lycopersicum]	0.00875796	Solyc12g056180.3.1
Les.3777.1.S1_at	+2.59	misc.UDP glucosyl and glucoronyl transferases	twi1 | homologous to glucosyltransferases	CAA59450 twi1 [Solanum lycopersicum]	0.02607218	Solyc01g107820.2.1	TOMATO WOUND-INDUCED 1
Les.38.1.S1_at	+2.95	RNA.regulation of transcription.MYB domain transcription factor family	THM16 | myb-related transcription factor	CAA67600 myb-related transcription factor [Solanum lycopersicum]	0.00106900	Solyc11g011050.2.1	R2R3MYB transcription factor 43
Les.3826.1.S1_at	-2.36	transport.misc	--- | gb:AF258812.1 /DB_XREF=gi:10764220 /TID=Les.3826.1 /CNT=2 /FEA=mRNA /TIER=ConsEnd /STK=0 /UG=Les.3826 /UG_TITLE=Aldehyde oxidase (AO5) pseudogene, mRNA sequence /DEF=Lycopersicon esculentum aldehyde oxidase (AO5) pseudogene, mRNA sequence. /REP_ORG=L. esculentum	AAG22607 aldehyde oxidase [Lycopersicon esculentum]	0.00219294	Solyc11g071600.2.1,Solyc01g088170.4.1	aldehyde oxidase 3
Les.3833.1.S1_at	+2.04	RNA.regulation of transcription.MADS box transcription factor family	LOC544256 | TAGL12 transcription factor	AAM33103 TAGL12 transcription factor [Lycopersicon esculentum]	0.00207059	Solyc11g032100.2.1	Tomato AGAMOUS 12
Les.396.1.S1_at	+3.25	signalling.G-proteins	--- | gb:BG130676 /DB_XREF=gi:12630845 /DB_XREF=EST476303 /CLONE=cTOF31J8 /TID=Les.396.1 /CNT=3 /FEA=EST /TIER=ConsEnd /STK=0 /UG=Les.396 /UG_TITLE=Transcribed locus, moderately similar to NP_179816.1 Arabidopsis thaliana At2g22290 gene /REP_ORG=L. esculentum	XP_002461043 hypothetical protein SORBIDRAFT_02g039720 [Sorghum bicolor]	0.00004289	Solyc03g078570.3.1	Rab family GTPase (AHRD V3.3 *** A0A1Y1IFP9_KLENI)
Les.396.2.A1_at	+3.75	not assigned.unknown	--- | gb:BG630746 /DB_XREF=gi:13682219 /DB_XREF=cC-esflcLEL4G03d1 /CLONE=cC-esflcLEL4G03d1 /TID=Les.396.2 /CNT=1 /FEA=EST /TIER=ConsEnd /STK=1 /UG=Les.396 /UG_TITLE=Transcribed locus, moderately similar to NP_179816.1 Arabidopsis thaliana At2g22290 gene /REP_ORG=L. esculentum	No hits found	0.00001577	Solyc03g078570.3.1	Rab family GTPase (AHRD V3.3 *** A0A1Y1IFP9_KLENI)
Les.3964.1.S1_at	-2.05	RNA.regulation of transcription.WRKY domain transcription factor family	WRKYIId-2 | WRKY transcription factor IId-2	XP_002262775 PREDICTED: similar to DNA-binding protein [Vitis vinifera]	0.01027598	Solyc12g096350.2.1	WRKY transcription factor 10
Les.3971.2.S1_a_at	+2.00	protein.degradation.ubiquitin.E2 // PS.calvin cyle.rubisco small subunit	RCE1 | RUB1 conjugating enzyme	ABA46772 RUB1-conjugating enzyme-like protein [Solanum tuberosum]	0.00174655	Solyc04g079970.3.1	RU.1
Les.41.1.S1_at	+2.29	RNA.regulation of transcription.MYB domain transcription factor family	THM27 | transcription factor	CAA64614 transcription factor [Solanum lycopersicum]	0.01705211	Solyc10g055410.2.1	R2R3MYB transcription factor 32
Les.4311.1.S1_at	-15.17	hormone metabolism.gibberelin.signal transduction	LeGAI | GAI-like protein	Q7Y1B6 RecName: Full=DELLA protein GAI; AltName: Full=Gibberellic acid-insensitive mutant protein	0.00000041	Solyc11g011260.1.1	GAI
Les.4368.1.S1_s_at	-2.04	cell wall.cell wall proteins.LRR	LOC544060 | extensin (class II)	BAF48663 leucine-rich repeat/extensin [Nicotiana plumbaginifolia]	0.00124459	Solyc11g005150.3.1	entensin X55687
Les.438.1.S1_at	+2.09	misc.cytochrome P450	LEJA1 | jasmonic acid 1	AAF04916 jasmonic acid 1 [Lycopersicon esculentum]	0.00428148	Solyc05g007180.3.1	jasmonic acid 1
Les.4399.2.S1_at	+2.44	not assigned.unknown	--- | gb:AI778950 /DB_XREF=gi:5276991 /DB_XREF=EST259829 /CLONE=cLES6L21 /TID=Les.4399.2 /CNT=3 /FEA=EST /TIER=ConsEnd /STK=0 /UG=Les.4399 /UG_TITLE=Transcribed locus, highly similar to NP_051099.1 Arabidopsis thaliana rpl2 gene /REP_ORG=L. esculentum	NP_783296 ribosomal protein L2 [Atropa belladonna]	0.01074287	Solyc10g012217.1.1	50S ribosomal protein L2, chloroplastic (AHRD V3.3 *** I6N9C2_DATST)
Les.4523.1.S1_at	+2.91	cell wall.modification	XTH5 | xyloglucan endotransglucosylase-hydrolase XTH5	AAS46240 xyloglucan endotransglucosylase-hydrolase XTH5 [Lycopersicon esculentum]	0.00120223	Solyc01g081060.4.1
Les.4528.1.S1_at	-2.05	misc.oxidases - copper, flavone etc.	ppo | polyphenol oxidase A	Q08305 RecName: Full=Polyphenol oxidase C, chloroplastic; Short=PPO; AltName: Full=Catechol oxidase; Flags: Precursor	0.00302359	Solyc08g074683.1.1	Polyphenol oxidase (AHRD V3.3 *** Q41428_SOLTU)
Les.4604.1.S1_at	+2.32	RNA.regulation of transcription.C2C2(Zn) CO-like, Constans-like zinc finger family	--- | gb:BT013685.1 /DB_XREF=gi:47105100 /TID=Les.4604.1 /CNT=13 /FEA=mRNA /TIER=ConsEnd /STK=0 /UG=Les.4604 /UG_TITLE=Transcribed locus, weakly similar to NP_182310.1 Arabidopsis thaliana At2g47890 gene /DEF=Lycopersicon esculentum clone 132507F, mRNA sequence. /REP_ORG=L. esculentum	CAO22410 unnamed protein product [Vitis vinifera]	0.00815591	Solyc09g074560.3.1	Zinc finger protein CONSTANS-LIKE 15 (AHRD V3.3 *** A0A2G3CTS9_CAPCH)
Les.4605.1.S1_at	+2.37	redox.ascorbate and glutathione.ascorbate	--- | gb:BM413336 /DB_XREF=gi:18264966 /DB_XREF=EST587663 /CLONE=cLEG63A19 /TID=Les.4605.1 /CNT=10 /FEA=mRNA /TIER=ConsEnd /STK=0 /UG=Les.4605 /UG_TITLE=Transcribed locus, weakly similar to NP_180382.2 Arabidopsis thaliana At2g28150 gene /REP_ORG=L. esculentum	XP_002313540 predicted protein [Populus trichocarpa]	0.00392934	Solyc06g030470.4.1	UPSTREAM OF FLC protein (DUF966) (AHRD V3.3 *** Q8GYT8_ARATH)
Les.4618.1.S1_at	+2.44	misc.oxidases - copper, flavone etc.	--- | gb:BT012925.1 /DB_XREF=gi:47104340 /TID=Les.4618.1 /CNT=9 /FEA=mRNA /TIER=ConsEnd /STK=0 /UG=Les.4618 /UG_TITLE=Transcribed locus, weakly similar to NP_193311.3 Arabidopsis thaliana At4g15760 gene /DEF=Lycopersicon esculentum clone 114088R, mRNA sequence. /REP_ORG=L. esculentum	XP_002515156 monoxygenase, putative [Ricinus communis]	0.01867791	Solyc04g025650.3.1	FAD/NAD(P)-binding oxidoreductase family protein (AHRD V3.3 *** A0A2U1LBG7_ARTAN)
Les.4693.1.S1_at	+4.43	stress.biotic	P4 | pathogenesis-related protein P4	Q04108 RecName: Full=Pathogenesis-related leaf protein 4; Short=P4; Flags: Precursor	0.00156236	Solyc09g007010.1.1	Pathogenesis-related protein.1
Les.4713.1.S1_at	+2.07	cell.vesicle transport	--- | gb:BT013221.1 /DB_XREF=gi:47104636 /TID=Les.4713.1 /CNT=7 /FEA=mRNA /TIER=ConsEnd /STK=0 /UG=Les.4713 /UG_TITLE=Transcribed locus, moderately similar to NP_568187.1 Arabidopsis thaliana At5g08080 gene /DEF=Lycopersicon esculentum clone 134437F, mRNA sequence. /REP_ORG=L. esculentum	ABI93942 syntaxin [Nicotiana benthamiana]	0.00128080	Solyc10g081580.3.1	Syntaxin (AHRD V3.3 *** A0F0A7_NICBE)
Les.477.1.S1_at	+2.02	transport.misc	--- | gb:CN384763 /DB_XREF=gi:51700077 /DB_XREF=LE2TR01N02 /CLONE=LE2TR01N02 /TID=Les.477.1 /CNT=43 /FEA=EST /TIER=ConsEnd /STK=0 /UG=Les.477 /UG_TITLE=Transcribed locus, weakly similar to NP_741698.1 putative protein (80.3 kD) (5T676) (Caenorhabditis elegans) /REP_ORG=L. esculentum	CAA12355 hypothetical protein [Solanum tuberosum]	0.04241059	Solyc08g082120.2.1	Methanol inducible protein (AHRD V3.3 *** D1MAX5_NICBE)
Les.4829.1.S1_at	+6.98	hormone metabolism.ethylene.synthesis-degradation	LeODD | 2-oxoglutarate-dependent dioxygenase	BAD98961 2-oxoglutarate-dependent dioxygenase [Solanum lycopersicum]	0.03235693	Solyc12g006380.2.1	2-oxoglutarate-dependent dioxygenase
Les.4894.1.S1_at	+2.39	not assigned.unknown	--- | gb:BT012854.1 /DB_XREF=gi:47104269 /TID=Les.4894.1 /CNT=1 /FEA=mRNA /TIER=ConsEnd /STK=0 /UG=Les.4894 /UG_TITLE=Transcribed locus, weakly similar to NP_179390.1 Arabidopsis thaliana At2g17990 gene /DEF=Lycopersicon esculentum clone 113938R, mRNA sequence. /REP_ORG=L. esculentum	XP_002530745 conserved hypothetical protein [Ricinus communis]	0.00208021	Solyc02g083990.3.1	Polyamine-modulated factor 1-binding protein (AHRD V3.3 *** A0A1P8B2T5_ARATH)
Les.4909.1.S1_at	+2.11	not assigned.unknown	--- | gb:BT012877.1 /DB_XREF=gi:47104292 /TID=Les.4909.1 /CNT=3 /FEA=mRNA /TIER=ConsEnd /STK=0 /UG=Les.4909 /UG_TITLE=Transcribed locus, weakly similar to NP_569015.1 Arabidopsis thaliana At5g65650 gene /DEF=Lycopersicon esculentum clone 113976F, mRNA sequence. /REP_ORG=L. esculentum	XP_002521583 sugar transporter, putative [Ricinus communis]	0.00412447	Solyc04g080230.3.1	DUF1195 domain-containing protein (AHRD V3.3 *** A0A1Q3BNM7_CEPFO)
Les.4912.1.S1_at	+2.02	transport.metabolite transporters at the mitochondrial membrane	--- | gb:BT012886.1 /DB_XREF=gi:47104301 /TID=Les.4912.1 /CNT=26 /FEA=mRNA /TIER=ConsEnd /STK=0 /UG=Les.4912 /UG_TITLE=Transcribed locus, moderately similar to NP_566251.1 Arabidopsis thaliana At3g05290 gene /DEF=Lycopersicon esculentum clone 113990R, mRNA sequence. /REP_ORG=L. esculentum	XP_002512372 peroxisomal membrane protein pmp34, putative [Ricinus communis]	0.00908598	Solyc01g098910.3.1	Peroxisomal adenine nucleotide carrier.1
Les.4957.1.S1_at	-12.17	nucleotide metabolism.salvage.nucleoside kinases.adenosine kinase	--- | gb:BT012983.1 /DB_XREF=gi:47104398 /TID=Les.4957.1 /CNT=6 /FEA=mRNA /TIER=ConsEnd /STK=0 /UG=Les.4957 /UG_TITLE=Transcribed locus, moderately similar to NP_195950.1 Arabidopsis thaliana At5g03300 gene /DEF=Lycopersicon esculentum clone 114197R, mRNA sequence. /REP_ORG=L. esculentum	ABB72823 adenosine kinase isoform 1T-like protein [Solanum tuberosum]	0.00000250	Solyc10g086190.3.1	Adenosine kinase (AHRD V3.3 *** A0A1U8FGB1_CAPAN)
Les.4981.1.S1_at	+2.01	not assigned.unknown	--- | gb:BT013043.1 /DB_XREF=gi:47104458 /TID=Les.4981.1 /CNT=3 /FEA=mRNA /TIER=ConsEnd /STK=0 /UG=Les.4981 /UG_TITLE=Transcribed locus, weakly similar to NP_564428.1 Arabidopsis thaliana At1g33800 gene /DEF=Lycopersicon esculentum clone 114293R, mRNA sequence. /REP_ORG=L. esculentum	XP_002526403 conserved hypothetical protein [Ricinus communis]	0.01257764	Solyc11g031950.1.1	Glucuronoxylan 4-O-methyltransferase 2 (AHRD V3.3 *** A0A2G2VV10_CAPBA)
Les.4982.1.S1_at	+2.07	RNA.regulation of transcription.MYB domain transcription factor family	--- | gb:BT013044.1 /DB_XREF=gi:47104459 /TID=Les.4982.1 /CNT=2 /FEA=mRNA /TIER=ConsEnd /STK=0 /UG=Les.4982 /UG_TITLE=Transcribed locus, weakly similar to NP_190199.1 Arabidopsis thaliana At3g46130 gene /DEF=Lycopersicon esculentum clone 114294R, mRNA sequence. /REP_ORG=L. esculentum	XP_002298375 predicted protein [Populus trichocarpa]	0.01659338	Solyc06g075660.4.1	MYB transcription factor (AHRD V3.3 *-* B4FPU3_MAIZE)
Les.4991.1.S1_at	+2.21	DNA.synthesis/chromatin structure	--- | gb:BT013059.1 /DB_XREF=gi:47104474 /TID=Les.4991.1 /CNT=1 /FEA=mRNA /TIER=ConsEnd /STK=0 /UG=Les.4991 /UG_TITLE=Transcribed locus, moderately similar to NP_564063.1 Arabidopsis thaliana At1g18800 gene /DEF=Lycopersicon esculentum clone 114315R, mRNA sequence. /REP_ORG=L. esculentum	AAF27100 Putative phospatase 2A inhibitor [Arabidopsis thaliana]	0.01678358	Solyc06g069890.4.1	Nucleosome assembly protein family (AHRD V3.3 *** A9RDK1_PHYPA)
Les.5017.1.A1_at	+2.15	RNA.regulation of transcription.MYB domain transcription factor family	--- | gb:BT013110.1 /DB_XREF=gi:47104525 /TID=Les.5017.1 /CNT=1 /FEA=mRNA /TIER=ConsEnd /STK=0 /UG=Les.5017 /UG_TITLE=Transcribed locus, weakly similar to NP_190199.1 Arabidopsis thaliana At3g46130 gene /DEF=Lycopersicon esculentum clone 114397F, mRNA sequence. /REP_ORG=L. esculentum	XP_002298375 predicted protein [Populus trichocarpa]	0.00058750	Solyc11g073120.2.1	R2R3MYB transcription factor 58
Les.5017.1.S1_at	+2.23	RNA.regulation of transcription.MYB domain transcription factor family	--- | gb:BT013110.1 /DB_XREF=gi:47104525 /TID=Les.5017.1 /CNT=1 /FEA=mRNA /TIER=ConsEnd /STK=0 /UG=Les.5017 /UG_TITLE=Transcribed locus, weakly similar to NP_190199.1 Arabidopsis thaliana At3g46130 gene /DEF=Lycopersicon esculentum clone 114397F, mRNA sequence. /REP_ORG=L. esculentum	XP_002298375 predicted protein [Populus trichocarpa]	0.00160509	Solyc06g005330.3.1,Solyc06g005310.3.1	R2R3MYB transcription factor 59
Les.5038.1.S1_at	+2.24	not assigned.unknown	--- | gb:CN385443 /DB_XREF=gi:51700757 /DB_XREF=LE2TR03K02 /CLONE=LE2TR03K02 /TID=Les.5038.1 /CNT=19 /FEA=mRNA /TIER=ConsEnd /STK=0 /UG=Les.5038 /UG_TITLE=Transcribed locus, weakly similar to NP_196762.1 Arabidopsis thaliana At5g12010 gene /REP_ORG=L. esculentum	ACG50004 salt responsive protein 2 [Solanum lycopersicum]	0.02673217	Solyc12g009000.1.1
Les.5046.1.S1_at	+2.20	misc.oxidases - copper, flavone etc.	--- | gb:BT013175.1 /DB_XREF=gi:47104590 /TID=Les.5046.1 /CNT=14 /FEA=mRNA /TIER=ConsEnd /STK=0 /UG=Les.5046 /UG_TITLE=Transcribed locus, weakly similar to NP_197202.2 Arabidopsis thaliana At5g17000 gene /DEF=Lycopersicon esculentum clone 134248R, mRNA sequence. /REP_ORG=L. esculentum	BAA89423 allyl alcohol dehydrogenase [Nicotiana tabacum]	0.00011171	Solyc11g030720.2.1	2-alkenal reductase (NADP(+)-dependent) (AHRD V3.3 *** A0A2G2ZP98_CAPAN)
Les.5051.1.S1_at	+3.52	not assigned.unknown	--- | gb:BT013182.1 /DB_XREF=gi:47104597 /TID=Les.5051.1 /CNT=8 /FEA=mRNA /TIER=ConsEnd /STK=1 /UG=Les.5051 /UG_TITLE=Transcribed locus, weakly similar to NP_178243.2 Arabidopsis thaliana At2g01340 gene /DEF=Lycopersicon esculentum clone 134258F, mRNA sequence. /REP_ORG=L. esculentum	XP_002284189 PREDICTED: hypothetical protein [Vitis vinifera]	0.01131303	Solyc05g008220.4.1
Les.5064.1.S1_at	+2.67	amino acid metabolism.synthesis.serine-glycine-cysteine group.cysteine.OASTL	--- | gb:BT013211.1 /DB_XREF=gi:47104626 /TID=Les.5064.1 /CNT=12 /FEA=mRNA /TIER=ConsEnd /STK=0 /UG=Les.5064 /UG_TITLE=Transcribed locus, moderately similar to NP_191703.1 Arabidopsis thaliana At3g61440 gene /DEF=Lycopersicon esculentum clone 134421R, mRNA sequence. /REP_ORG=L. esculentum	BAB20032 beta-cyanoalanine synthase like protein [Solanum tuberosum]	0.00025310	Solyc01g094790.3.1	Cysteine synthase (AHRD V3.3 *** A0A2G3BSX6_CAPCH)
Les.5091.1.S1_at	+2.45	RNA.regulation of transcription.MYB domain transcription factor family	--- | gb:BT013255.1 /DB_XREF=gi:47104670 /TID=Les.5091.1 /CNT=1 /FEA=mRNA /TIER=ConsEnd /STK=0 /UG=Les.5091 /UG_TITLE=Transcribed locus, weakly similar to NP_188966.1 Arabidopsis thaliana At3g23250 gene /DEF=Lycopersicon esculentum clone 134773R, mRNA sequence. /REP_ORG=L. esculentum	BAA88221 myb-related transcription factor LBM1 [Nicotiana tabacum]	0.00682221	Solyc09g090130.3.1	R2R3MYB transcription factor 15
Les.5136.1.S1_at	+2.36	RNA.regulation of transcription.Global transcription factor group	--- | gb:BT013362.1 /DB_XREF=gi:47104777 /TID=Les.5136.1 /CNT=7 /FEA=mRNA /TIER=ConsEnd /STK=0 /UG=Les.5136 /UG_TITLE=Transcribed locus, weakly similar to NP_181036.2 Arabidopsis thaliana At2g34900 gene /DEF=Lycopersicon esculentum clone 135355F, mRNA sequence. /REP_ORG=L. esculentum	CAN62295 hypothetical protein [Vitis vinifera]	0.00307314	Solyc12g006100.2.1	Serine/threonine-protein phosphatase (AHRD V3.3 *-* A0A328DP52_9ASTE)
Les.5139.1.S1_at	+2.47	misc.myrosinases-lectin-jacalin	--- | gb:BT013367.1 /DB_XREF=gi:47104782 /TID=Les.5139.1 /CNT=69 /FEA=mRNA /TIER=ConsEnd /STK=0 /UG=Les.5139 /UG_TITLE=Transcribed locus, weakly similar to NP_565191.1 Arabidopsis thaliana At1g78830 gene /DEF=Lycopersicon esculentum clone 135387R, mRNA sequence. /REP_ORG=L. esculentum	XP_002525646 Epidermis-specific secreted glycoprotein EP1 precursor, putative [Ricinus communis]	0.03127099	Solyc07g062480.2.1	Epidermis-specific secreted glycoprotein E.1
Les.5229.1.S1_at	+2.87	not assigned.no ontology	--- | gb:BT013533.1 /DB_XREF=gi:47104948 /TID=Les.5229.1 /CNT=16 /FEA=mRNA /TIER=ConsEnd /STK=1 /UG=Les.5229 /UG_TITLE=Transcribed locus, weakly similar to NP_192096.1 Arabidopsis thaliana At4g01870 gene /DEF=Lycopersicon esculentum clone 132251R, mRNA sequence. /REP_ORG=L. esculentum	XP_002279803 PREDICTED: hypothetical protein [Vitis vinifera]	0.03020871	Solyc06g008620.1.1	TolB protein-related protein (AHRD V3.3 *** A0A2U1LVX5_ARTAN)
Les.5432.1.S1_at	-8.17	not assigned.no ontology	--- | gb:BT013906.1 /DB_XREF=gi:47105321 /TID=Les.5432.1 /CNT=6 /FEA=mRNA /TIER=ConsEnd /STK=0 /UG=Les.5432 /UG_TITLE=Transcribed locus, weakly similar to NP_200672.1 Arabidopsis thaliana At5g58640 gene /DEF=Lycopersicon esculentum clone 132903R, mRNA sequence. /REP_ORG=L. esculentum	CAN83419 hypothetical protein [Vitis vinifera]	0.00000005	Solyc09g005580.4.1
Les.5497.1.S1_at	+2.11	RNA.regulation of transcription.SNF7	--- | gb:BT014026.1 /DB_XREF=gi:47105441 /TID=Les.5497.1 /CNT=1 /FEA=mRNA /TIER=ConsEnd /STK=0 /UG=Les.5497 /UG_TITLE=Transcribed locus, moderately similar to NP_563696.1 Arabidopsis thaliana At1g03950 gene /DEF=Lycopersicon esculentum clone 133088F, mRNA sequence. /REP_ORG=L. esculentum	ACU14472 unknown [Glycine max]	0.00277370	Solyc06g008280.2.1	Vacuolar protein sorting-associated protein 2-like protein 2 (AHRD V3.3 *-* A0A1U8H4S1_CAPAN)
Les.5566.1.S1_at	+2.04	not assigned.no ontology	--- | gb:BT014162.1 /DB_XREF=gi:47105577 /TID=Les.5566.1 /CNT=4 /FEA=mRNA /TIER=ConsEnd /STK=0 /UG=Les.5566 /UG_TITLE=Transcribed locus, weakly similar to NP_176473.1 Arabidopsis thaliana At1g62850 gene /DEF=Lycopersicon esculentum clone 133282F, mRNA sequence. /REP_ORG=L. esculentum	XP_002267457 PREDICTED: hypothetical protein [Vitis vinifera]	0.01831531	Solyc08g007490.3.1	Class I peptide chain release factor (AHRD V3.3 *** AT1G62850.3)
Les.5590.1.S1_at	+2.49	not assigned.unknown	--- | gb:BT014210.1 /DB_XREF=gi:47105625 /TID=Les.5590.1 /CNT=2 /FEA=mRNA /TIER=ConsEnd /STK=0 /UG=Les.5590 /UG_TITLE=Transcribed locus, weakly similar to NP_194375.1 Arabidopsis thaliana At4g26450 gene /DEF=Lycopersicon esculentum clone 133387F, mRNA sequence. /REP_ORG=L. esculentum	XP_002531762 conserved hypothetical protein [Ricinus communis]	0.02241241	Solyc10g005720.1.1	Unknown protein
Les.5672.1.S1_at	+2.94	protein.postranslational modification.kinase.receptor like cytoplasmatic kinase VII	--- | gb:BT014363.1 /DB_XREF=gi:47105778 /TID=Les.5672.1 /CNT=5 /FEA=mRNA /TIER=ConsEnd /STK=0 /UG=Les.5672 /UG_TITLE=Transcribed locus, weakly similar to NP_178651.1 Arabidopsis thaliana At2g05940 gene /DEF=Lycopersicon esculentum clone 133649F, mRNA sequence. /REP_ORG=L. esculentum	XP_002280196 PREDICTED: hypothetical protein [Vitis vinifera]	0.00003506	Solyc08g061250.3.1	Receptor-like serine/threonine-protein kinase (AHRD V3.3 *** A0A2G2W5C1_CAPBA)
Les.573.1.A1_at	+2.05	not assigned.no ontology	--- | gb:BG626322 /DB_XREF=gi:13677795 /DB_XREF=cC-esflcLEL11O01a1 /CLONE=cC-esflcLEL11O01a1 /TID=Les.573.1 /CNT=1 /FEA=EST /TIER=ConsEnd /STK=1 /UG=Les.573 /UG_TITLE=Transcribed locus, weakly similar to NP_567889.1 Arabidopsis thaliana At4g32190 gene /REP_ORG=L. esculentum	XP_002282750 PREDICTED: hypothetical protein [Vitis vinifera]	0.00592775	Solyc08g022030.3.1	Myosin heavy chain-related protein (AHRD V3.3 *** Q8H1E5_ARATH)
Les.5745.1.S1_at	+2.80	misc.UDP glucosyl and glucoronyl transferases	--- | gb:BT014484.1 /DB_XREF=gi:47105899 /TID=Les.5745.1 /CNT=14 /FEA=mRNA /TIER=ConsEnd /STK=0 /UG=Les.5745 /UG_TITLE=Transcribed locus, weakly similar to NP_172044.1 Arabidopsis thaliana At1g05530 gene /DEF=Lycopersicon esculentum clone 133838F, mRNA sequence. /REP_ORG=L. esculentum	BAG80545 UDP-glucose:glucosyltransferase [Lycium barbarum]	0.00083707	Solyc12g098600.1.1	Glycosyltransferase (AHRD V3.3 *** A0A2I4GJH4_9ROSI)
Les.62.1.S1_at	+2.04	cell wall.degradation.pectate lyases and polygalacturonases	PGcat | polygalacturonase	AAD17250 polygalacturonase [Lycopersicon esculentum]	0.00102778	Solyc08g060970.4.1	polygalacturonase AF118567
Les.726.1.S1_at	+2.16	cell.organisation	--- | gb:BG627133 /DB_XREF=gi:13678606 /DB_XREF=cC-esflcLEL16E21d1 /CLONE=cC-esflcLEL16E21d1 /TID=Les.726.1 /CNT=6 /FEA=mRNA /TIER=ConsEnd /STK=1 /UG=Les.726 /UG_TITLE=Transcribed locus, weakly similar to NP_200829.2 Arabidopsis thaliana At5g60210 gene /REP_ORG=L. esculentum	AAT39303 Myosin heavy chain-like protein, putative [Solanum demissum]	0.01233807	Solyc11g072490.2.1	Interactor of constitutive active ROPs-like protein (AHRD V3.3 *** A0A2K3N4K9_TRIPR)
Les.74.1.S1_at	+2.41	not assigned.unknown	Mi-1.2 | root-knot nematode resistance protein	AAC67238 root-knot nematode resistance protein [Lycopersicon esculentum]	0.00005638	Solyc05g008690.2.1	Plant resistance protein (AHRD V3.3 *-* O81136_SOLLC)
Les.75.1.S1_at	+3.92	stress.biotic.PR-proteins	Mi-1.1 | plant resistance protein	AAC67237 plant resistance protein [Lycopersicon esculentum]	0.00006416	Solyc05g008690.2.1	Plant resistance protein (AHRD V3.3 *-* O81136_SOLLC)
Les.822.1.A1_at	-2.00	not assigned.unknown	--- | gb:BG629497 /DB_XREF=gi:13680970 /DB_XREF=cC-esflcLEL27P02a1 /CLONE=cC-esflcLEL27P02a1 /TID=Les.822.1 /CNT=2 /FEA=EST /TIER=ConsEnd /STK=0 /UG=Les.822 /UG_TITLE=Transcribed locus, weakly similar to NP_197955.1 Arabidopsis thaliana At5g25830 gene /REP_ORG=L. esculentum	No hits found	0.00303342	Solyc03g120890.3.1	GATA transcription factor (AHRD V3.3 *** K4BMN8_SOLLC)
LesAffx.14776.1.S1_at	+2.18	stress.abiotic.unspecified	--- | gb:AW224564 /DB_XREF=gi:6536248 /DB_XREF=EST303007 /CLONE=cLEY1I23 /TID=LesAffx.14776.1 /CNT=43 /FEA=EST /TIER=ConsEnd /STK=0 /NOTE=sequence(s) not in UniGene /REP_ORG=L. esculentum	AAK14060 major latex-like protein [Prunus persica]	0.01030870	Solyc04g150104.1.1	Kirola (AHRD V3.3 *** A0A2G2WRW0_CAPBA)
LesAffx.16102.1.S1_at	+2.55	protein.degradation.AAA type	--- | gb:BI208311 /DB_XREF=gi:14686035 /DB_XREF=EST526351 /CLONE=cTOS16P9 /TID=LesAffx.16102.1 /CNT=15 /FEA=EST /TIER=ConsEnd /STK=0 /NOTE=sequence(s) not in UniGene /REP_ORG=L. esculentum	ABA97668 Cell Division Protein AAA ATPase family, putative, expressed [Oryza sativa (japonica cultivar-group)]	0.00133310	Solyc02g087540.3.1	P-loop containing nucleoside triphosphate hydrolases superfamily protein (AHRD V3.3 *** A0A1I9LN06_ARATH)
LesAffx.16164.1.S1_at	+2.32	signalling.calcium	--- | gb:CN385704 /DB_XREF=gi:51701018 /DB_XREF=LE2TR04F06 /CLONE=LE2TR04F06 /TID=LesAffx.16164.1 /CNT=6 /FEA=EST /TIER=ConsEnd /STK=1 /NOTE=sequence(s) not in UniGene /REP_ORG=L. esculentum	XP_002323865 predicted protein [Populus trichocarpa]	0.02976340	Solyc03g115930.3.1	Calcium-binding EF-hand family protein (AHRD V3.3 *-* A0A2U1NCV0_ARTAN)
LesAffx.17522.1.S1_at	+2.30	protein.postranslational modification	--- | gb:BF052024 /DB_XREF=gi:10805920 /DB_XREF=EST437271 /CLONE=cLEM25C22 /TID=LesAffx.17522.1 /CNT=6 /FEA=EST /TIER=ConsEnd /STK=0 /NOTE=sequence(s) not in UniGene /REP_ORG=L. esculentum	BAG06678 protein kinase [Phaseolus vulgaris]	0.00084916	Solyc07g005440.1.1	Non-specific serine/threonine protein kinase (AHRD V3.3 *** A0A2G2WAR5_CAPBA)
LesAffx.18025.1.S1_at	+2.49	hormone metabolism.ethylene.synthesis-degradation	--- | gb:BM410186 /DB_XREF=gi:18261816 /DB_XREF=EST584513 /CLONE=cLEG51F22 /TID=LesAffx.18025.1 /CNT=17 /FEA=EST /TIER=ConsEnd /STK=0 /NOTE=sequence(s) not in UniGene /REP_ORG=L. esculentum	XP_002323963 predicted protein [Populus trichocarpa]	0.00179575	Solyc08g006770.3.1	2-oxoglutarate (2OG) and Fe(II)-dependent oxygenase superfamily protein (AHRD V3.3 *** A0A2U1MCV6_ARTAN)
LesAffx.1861.2.S1_at	+2.28	hormone metabolism.ethylene.synthesis-degradation	--- | gb:BI207493 /DB_XREF=gi:14685217 /DB_XREF=EST525533 /CLONE=cTOS14A14 /TID=LesAffx.1861.2 /CNT=7 /FEA=EST /TIER=ConsEnd /STK=0 /NOTE=sequence(s) not in UniGene /REP_ORG=L. esculentum	CAN67227 hypothetical protein [Vitis vinifera]	0.02622732	Solyc04g009850.4.1	2-oxoglutarate (2OG) and Fe(II)-dependent oxygenase superfamily protein (AHRD V3.3 *** A0A2U1NTU8_ARTAN)
LesAffx.1861.4.S1_at	+2.86	hormone metabolism.ethylene.synthesis-degradation	--- | gb:BI210054 /DB_XREF=gi:14687778 /DB_XREF=EST528094 /CLONE=cTOS22I17 /TID=LesAffx.1861.4 /CNT=1 /FEA=EST /TIER=ConsEnd /STK=0 /NOTE=sequence(s) not in UniGene /REP_ORG=L. esculentum	ABK96309 unknown [Populus trichocarpa x Populus deltoides]	0.00104698	Solyc04g009850.4.1	2-oxoglutarate (2OG) and Fe(II)-dependent oxygenase superfamily protein (AHRD V3.3 *** A0A2U1NTU8_ARTAN)
LesAffx.18735.1.S1_at	+2.32	not assigned.unknown	--- | gb:BI922952 /DB_XREF=gi:16221252 /DB_XREF=EST542856 /CLONE=cLEC79E9 /TID=LesAffx.18735.1 /CNT=5 /FEA=EST /TIER=ConsEnd /STK=0 /NOTE=sequence(s) not in UniGene /REP_ORG=L. esculentum	YP_514890 ribosomal protein S3 [Solanum lycopersicum]	0.03848161	Solyc00g500153.1.1	30S ribosomal protein S3, chloroplastic (AHRD V3.3 *** A0A1U8QD95_CAPAN)
LesAffx.18878.1.S1_at	+2.04	cell.organisation	--- | gb:BF113780 /DB_XREF=gi:10943470 /DB_XREF=EST441370 /CLONE=cLEY22F21 /TID=LesAffx.18878.1 /CNT=2 /FEA=EST /TIER=ConsEnd /STK=0 /NOTE=sequence(s) not in UniGene /REP_ORG=L. esculentum	CAN65692 hypothetical protein [Vitis vinifera]	0.01176408	Solyc12g044930.3.1	F-box protein (AHRD V3.3 *** A0A2G3B4N2_CAPCH)
LesAffx.1956.1.S1_at	+2.54	fermentation.aldehyde dehydrogenase	--- | gb:BM535199 /DB_XREF=gi:18813655 /DB_XREF=EST588221 /CLONE=cLEG64J18 /TID=LesAffx.1956.1 /CNT=9 /FEA=EST /TIER=ConsEnd /STK=0 /NOTE=sequence(s) not in UniGene /REP_ORG=L. esculentum	ABK24267 unknown [Picea sitchensis]	0.00526584	Solyc02g086970.4.1	Aldehyde dehydrogenase (AHRD V3.3 *** A0A2U1MUY7_ARTAN)
LesAffx.20959.1.S1_at	+2.43	RNA.regulation of transcription.unclassified	--- | gb:AW931624 /DB_XREF=gi:8107025 /DB_XREF=EST357467 /CLONE=cLEF45F2 /TID=LesAffx.20959.1 /CNT=1 /FEA=EST /TIER=ConsEnd /STK=0 /NOTE=sequence(s) not in UniGene /REP_ORG=L. esculentum	NP_173742 MAK16 protein-related [Arabidopsis thaliana]	0.00598402	Solyc01g005810.3.1	Protein MAK16 homolog (AHRD V3.3 *** A0A2G3DEE9_CAPCH)
LesAffx.21589.1.S1_at	+2.56	hormone metabolism.gibberelin.synthesis-degradation	--- | gb:AW625050 /DB_XREF=gi:7338065 /DB_XREF=EST313867 /CLONE=cLEZ9L4 /TID=LesAffx.21589.1 /CNT=13 /FEA=EST /TIER=ConsEnd /STK=0 /NOTE=sequence(s) not in UniGene /REP_ORG=L. esculentum	CAN80138 hypothetical protein [Vitis vinifera]	0.00015337	Solyc06g062300.2.1,Solyc06g066857.1.1	2-oxoglutarate-dependent dioxygenase (AHRD V3.3 *** A0A2K3KWP2_TRIPR)
LesAffx.22898.1.S1_at	+2.28	not assigned.unknown	--- | gb:BM413132 /DB_XREF=gi:18264762 /DB_XREF=EST587459 /CLONE=cLEG62I20 /TID=LesAffx.22898.1 /CNT=9 /FEA=mRNA /TIER=ConsEnd /STK=0 /NOTE=sequence(s) not in UniGene /REP_ORG=L. esculentum	XP_001524609 hypothetical protein LELG_04581 [Lodderomyces elongisporus NRRL YB-4239]	0.02379955	Solyc10g081570.3.1	Marmande
LesAffx.23546.1.S1_at	+2.39	transport.calcium	--- | gb:BG126449 /DB_XREF=gi:12626637 /DB_XREF=EST472095 /CLONE=cTOF12I10 /TID=LesAffx.23546.1 /CNT=14 /FEA=EST /TIER=ConsEnd /STK=0 /NOTE=sequence(s) not in UniGene /REP_ORG=L. esculentum	XP_002528100 Vacuolar cation/proton exchanger 1a, putative [Ricinus communis]	0.02486098	Solyc09g005260.4.1	Vacuolar cation/proton exchanger (AHRD V3.3 *** A0A2G3BK94_CAPCH)
LesAffx.25974.1.S1_at	+2.04	not assigned.unknown	--- | gb:AI489378 /DB_XREF=gi:4384761 /DB_XREF=EST247729 /CLONE=cLED17A17 /TID=LesAffx.25974.1 /CNT=1 /FEA=EST /TIER=ConsEnd /STK=0 /NOTE=sequence(s) not in UniGene /REP_ORG=L. esculentum	XP_002327959 predicted protein [Populus trichocarpa]	0.02594949	Solyc06g073450.4.1	hypothetical protein (DUF1685) (AHRD V3.3 *** AT1G05870.9)
LesAffx.26129.1.S1_at	+2.05	not assigned.unknown	--- | gb:BG134051 /DB_XREF=gi:12634239 /DB_XREF=EST466943 /CLONE=cTOE15M1 /TID=LesAffx.26129.1 /CNT=1 /FEA=EST /TIER=ConsEnd /STK=0 /NOTE=sequence(s) not in UniGene /REP_ORG=L. esculentum	XP_002273990 PREDICTED: hypothetical protein [Vitis vinifera]	0.00980924	Solyc10g079600.2.1	Two-component response regulator ARR9 (AHRD V3.3 *** A0A2G2VW67_CAPBA)
LesAffx.26180.1.S1_at	+2.26	not assigned.no ontology	--- | gb:BG132890 /DB_XREF=gi:12633078 /DB_XREF=EST465782 /CLONE=cTOE10I1 /TID=LesAffx.26180.1 /CNT=1 /FEA=EST /TIER=ConsEnd /STK=0 /NOTE=sequence(s) not in UniGene /REP_ORG=L. esculentum	CAN74878 hypothetical protein [Vitis vinifera]	0.00002781	Solyc03g150121.1.1	nudix hydrolase.1
LesAffx.28956.2.S1_at	+2.28	not assigned.no ontology	--- | gb:AW930704 /DB_XREF=gi:8106105 /DB_XREF=EST356547 /CLONE=cLEF40H3 /TID=LesAffx.28956.2 /CNT=2 /FEA=EST /TIER=ConsEnd /STK=0 /NOTE=sequence(s) not in UniGene /REP_ORG=L. esculentum	BAD14380 hypothetical protein [Solanum melongena]	0.02762823	Solyc09g074060.3.1
LesAffx.295.2.S1_at	+3.18	misc.cytochrome P450	--- | gb:AI772896 /DB_XREF=gi:5270937 /DB_XREF=EST253996 /CLONE=cLER4O20 /TID=LesAffx.295.2 /CNT=4 /FEA=EST /TIER=ConsEnd /STK=0 /NOTE=sequence(s) not in UniGene /REP_ORG=L. esculentum	AAL54884 cytochrome P450-dependent fatty acid hydroxylase [Nicotiana tabacum]	0.00906141	Solyc09g057603.1.1	Cytochrome P450 (AHRD V3.3 *-* A0A200Q4B5_9MAGN)
LesAffx.29801.1.S1_at	+2.01	hormone metabolism.ethylene.synthesis-degradation	--- | gb:AI489456 /DB_XREF=gi:4384827 /DB_XREF=EST247795 /CLONE=cLED16L21 /TID=LesAffx.29801.1 /CNT=3 /FEA=EST /TIER=ConsEnd /STK=0 /NOTE=sequence(s) not in UniGene /REP_ORG=L. esculentum	XP_002524434 1-aminocyclopropane-1-carboxylate oxidase, putative [Ricinus communis]	0.00043956	Solyc03g080190.3.1	2-oxoglutarate (2OG) and Fe(II)-dependent oxygenase superfamily protein (AHRD V3.3 *** A0A2U1QGX7_ARTAN)
LesAffx.3002.1.S1_at	+5.47	misc.glutathione S transferases	--- | gb:AI779909 /DB_XREF=gi:5277950 /DB_XREF=EST260788 /CLONE=cLES9F11 /TID=LesAffx.3002.1 /CNT=1 /FEA=EST /TIER=ConsEnd /STK=0 /NOTE=sequence(s) not in UniGene /REP_ORG=L. esculentum	AAP04395 glutathione S-transferase U1 [Nicotiana benthamiana]	0.02434785	Solyc09g011540.2.1	Glutathione S-transferase (AHRD V3.3 *** C0LF68_CAPAN)
LesAffx.32198.1.S1_at	+2.20	hormone metabolism.salicylic acid.synthesis-degradation	--- | gb:BM413186 /DB_XREF=gi:18264816 /DB_XREF=EST587513 /CLONE=cLEG62F1 /TID=LesAffx.32198.1 /CNT=3 /FEA=EST /TIER=ConsEnd /STK=0 /NOTE=sequence(s) not in UniGene /REP_ORG=L. esculentum	XP_002522163 Jasmonate O-methyltransferase, putative [Ricinus communis]	0.00026586	Solyc02g084950.3.1	S-adenosyl-L-methionine-dependent methyltransferases superfamily protein (AHRD V3.3 *** A0A2U1KPI6_ARTAN)
LesAffx.3253.1.S1_at	+3.26	misc.cytochrome P450	--- | gb:BM412445 /DB_XREF=gi:18264075 /DB_XREF=EST586772 /CLONE=cLEG60G15 /TID=LesAffx.3253.1 /CNT=38 /FEA=EST /TIER=ConsEnd /STK=0 /NOTE=sequence(s) not in UniGene /REP_ORG=L. esculentum	ABA55732 ABA 8'-hydroxylase CYP707A1 [Solanum tuberosum]	0.00274343	Solyc08g005610.3.1	Cytochrome P450 (AHRD V3.3 *** A0A200R6R4_9MAGN)
LesAffx.3253.2.S1_at	+2.61	misc.cytochrome P450	--- | gb:AW034203 /DB_XREF=gi:5892959 /DB_XREF=EST277774 /CLONE=cLEC33E2 /TID=LesAffx.3253.2 /CNT=21 /FEA=EST /TIER=ConsEnd /STK=0 /NOTE=sequence(s) not in UniGene /REP_ORG=L. esculentum	ABA55732 ABA 8'-hydroxylase CYP707A1 [Solanum tuberosum]	0.00381660	Solyc08g005610.3.1	Cytochrome P450 (AHRD V3.3 *** A0A200R6R4_9MAGN)
LesAffx.32723.1.S1_at	+2.05	RNA.regulation of transcription.bZIP transcription factor family	--- | gb:AI779600 /DB_XREF=gi:5277641 /DB_XREF=EST260479 /CLONE=cLES8F19 /TID=LesAffx.32723.1 /CNT=4 /FEA=EST /TIER=ConsEnd /STK=0 /NOTE=sequence(s) not in UniGene /REP_ORG=L. esculentum	XP_002281075 PREDICTED: hypothetical protein [Vitis vinifera]	0.00024117	Solyc04g080740.1.1	BZIP transcription factor (AHRD V3.3 *** I6MK31_PRUPE)
LesAffx.3467.1.S1_at	+2.02	minor CHO metabolism.trehalose.TPP	--- | gb:CN384781 /DB_XREF=gi:51700095 /DB_XREF=LE2TR01N20 /CLONE=LE2TR01N20 /TID=LesAffx.3467.1 /CNT=1 /FEA=EST /TIER=ConsEnd /STK=0 /NOTE=sequence(s) not in UniGene /REP_ORG=L. esculentum	XP_002533145 trehalose-6-phosphate synthase, putative [Ricinus communis]	0.02502815	Solyc04g072920.4.1
LesAffx.34973.1.S1_at	+2.11	misc.GCN5-related N-acetyltransferase	--- | gb:BE353179 /DB_XREF=gi:9291155 /DB_XREF=EST340400 /CLONE=cLET41I9 /TID=LesAffx.34973.1 /CNT=1 /FEA=EST /TIER=ConsEnd /STK=0 /NOTE=sequence(s) not in UniGene /REP_ORG=L. esculentum	XP_002315763 predicted protein [Populus trichocarpa]	0.00679281	Solyc09g082250.3.1	N-acetyltransferase (AHRD V3.3 *** A0A2N9Z4V7_PAEPO)
LesAffx.3527.1.S1_at	+2.34	not assigned.unknown	--- | gb:AJ785091 /DB_XREF=gi:50892482 /DB_XREF=AJ785091 /CLONE=LE12BC07 /TID=LesAffx.3527.1 /CNT=1 /FEA=EST /TIER=ConsEnd /STK=0 /NOTE=sequence(s) not in UniGene /REP_ORG=L. esculentum var. cerasiforme	XP_002282737 PREDICTED: hypothetical protein [Vitis vinifera]	0.00169650	Solyc06g054130.1.1	DUF1677 domain-containing protein (AHRD V3.3 *** A0A1Q3CNW8_CEPFO)
LesAffx.37715.1.S1_at	-2.13	not assigned.unknown	--- | gb:CK720559 /DB_XREF=gi:50880210 /DB_XREF=LEECI01C10 /CLONE=LEECI01C10 /TID=LesAffx.37715.1 /CNT=1 /FEA=EST /TIER=ConsEnd /STK=0 /NOTE=sequence(s) not in UniGene /REP_ORG=L. esculentum	XP_002516830 conserved hypothetical protein [Ricinus communis]	0.00127823	Solyc01g080490.2.1	DUF679 domain-containing protein (AHRD V3.3 *** A0A1Q3B6H0_CEPFO)
LesAffx.39771.2.S1_at	+2.09	cell.organisation	--- | gb:AW649975 /DB_XREF=gi:7411213 /DB_XREF=EST328429 /CLONE=cLEI11G8 /TID=LesAffx.39771.2 /CNT=1 /FEA=EST /TIER=ConsEnd /STK=0 /NOTE=sequence(s) not in UniGene /REP_ORG=L. esculentum	AAX78199 putative annexin [Nicotiana tabacum]	0.01377019	Solyc10g047240.2.1	annexin 9
LesAffx.40272.1.S1_at	-2.33	not assigned.unknown	--- | gb:BF113960 /DB_XREF=gi:10943650 /DB_XREF=EST441550 /CLONE=cLEY23B11 /TID=LesAffx.40272.1 /CNT=1 /FEA=EST /TIER=ConsEnd /STK=0 /NOTE=sequence(s) not in UniGene /REP_ORG=L. esculentum	CAN65435 hypothetical protein [Vitis vinifera]	0.00256154	Solyc01g104810.2.1	Vacuolar iron transporter-like protein (AHRD V3.3 *** A0A2K3NGY4_TRIPR)
LesAffx.43341.1.S1_at	+2.41	RNA.regulation of transcription.WRKY domain transcription factor family	--- | gb:BI206504 /DB_XREF=gi:14684228 /DB_XREF=EST524544 /CLONE=cTOS11K19 /TID=LesAffx.43341.1 /CNT=48 /FEA=EST /TIER=ConsEnd /STK=0 /NOTE=sequence(s) not in UniGene /REP_ORG=L. esculentum	ABU49725 WRKY transcription factor 6 [Solanum tuberosum]	0.01314140	Solyc09g015770.3.1	WRKY transcription factor 81
LesAffx.44609.1.S1_at	+2.38	RNA.regulation of transcription.Trihelix, Triple-Helix transcription factor family	--- | gb:BG631285 /DB_XREF=gi:13682758 /DB_XREF=cC-esflcLEL7C14d1 /CLONE=cC-esflcLEL7C14d1 /TID=LesAffx.44609.1 /CNT=6 /FEA=EST /TIER=ConsEnd /STK=1 /NOTE=sequence(s) not in UniGene /REP_ORG=L. esculentum	XP_002326236 predicted protein [Populus trichocarpa]	0.01312400	Solyc09g008830.3.1
LesAffx.47093.1.S1_at	+2.11	signalling.calcium	--- | gb:AI779006 /DB_XREF=gi:5277047 /DB_XREF=EST259885 /CLONE=cLES6H12 /TID=LesAffx.47093.1 /CNT=1 /FEA=EST /TIER=ConsEnd /STK=0 /NOTE=sequence(s) not in UniGene /REP_ORG=L. esculentum	ACU23959 unknown [Glycine max]	0.00014007	Solyc10g009340.1.1	Calcium-binding protein KIC (AHRD V3.3 *** A0A1U8EBK4_CAPAN)
LesAffx.47141.1.S1_at	+2.11	not assigned.unknown	--- | gb:BI209087 /DB_XREF=gi:14686811 /DB_XREF=EST527127 /CLONE=cTOS19G21 /TID=LesAffx.47141.1 /CNT=5 /FEA=EST /TIER=ConsEnd /STK=0 /NOTE=sequence(s) not in UniGene /REP_ORG=L. esculentum	XP_002510653 conserved hypothetical protein [Ricinus communis]	0.03225967	Solyc04g082270.3.1	DUF2.1
LesAffx.47221.1.S1_at	+2.23	transport.peptides and oligopeptides	--- | gb:AW033464 /DB_XREF=gi:5892220 /DB_XREF=EST277035 /CLONE=cLEC27M17 /TID=LesAffx.47221.1 /CNT=1 /FEA=EST /TIER=ConsEnd /STK=0 /NOTE=sequence(s) not in UniGene /REP_ORG=L. esculentum	CAO45870 unnamed protein product [Vitis vinifera]	0.00057335	Solyc03g120560.3.1	Protein NRT1/ PTR FAMILY 1.1
LesAffx.4763.1.S1_at	+4.83	development.unspecified	LOC543954 | Wound-induced proteinase inhibitor I prepropeptide	XP_002308901 predicted protein [Populus trichocarpa]	0.00403217	Solyc04g040180.3.1	S-adenosyl-L-methionine-dependent methyltransferases superfamily protein (AHRD V3.3 *** A0A1Y1ICE6_KLENI)
LesAffx.4763.3.S1_at	-3.83	RNA.regulation of transcription.MADS box transcription factor family	--- | gb:BG123322 /DB_XREF=gi:12623510 /DB_XREF=EST468968 /CLONE=cTOF1H5 /TID=LesAffx.4763.3 /CNT=1 /FEA=EST /TIER=ConsEnd /STK=0 /NOTE=sequence(s) not in UniGene /REP_ORG=L. esculentum	AAQ72500 MADS-box protein 15 [Petunia x hybrida]	0.00000608	Solyc12g087820.1.1	MADS box transcription factor AGAMOUS (AHRD V3.3 *-* A0A1Q1NK16_PAELC)
LesAffx.4793.1.S1_at	+2.26	RNA.regulation of transcription.WRKY domain transcription factor family	--- | gb:AI489193 /DB_XREF=gi:4384564 /DB_XREF=EST247532 /CLONE=cLED17O6 /TID=LesAffx.4793.1 /CNT=70 /FEA=EST /TIER=ConsEnd /STK=0 /NOTE=sequence(s) not in UniGene /REP_ORG=L. esculentum	XP_002320852 predicted protein [Populus trichocarpa]	0.00222780	Solyc01g095630.3.1	WRKY transcription factor 41
LesAffx.482.1.S1_at	+2.55	protein assembly and cofactor ligation	--- | gb:BI929424 /DB_XREF=gi:16243260 /DB_XREF=EST549313 /CLONE=cTOB28J10 /TID=LesAffx.482.1 /CNT=2 /FEA=EST /TIER=ConsEnd /STK=0 /NOTE=sequence(s) not in UniGene /REP_ORG=L. esculentum	YP_398875 photosystem I assembly protein Ycf4 [Nicotiana tomentosiformis]	0.01151320	Solyc10g045220.1.1	Cytochrome f (AHRD V3.3 *** A0A1L6Z652_CAPCH)
LesAffx.51285.1.S1_at	+2.48	not assigned.no ontology	--- | gb:CN385118 /DB_XREF=gi:51700432 /DB_XREF=LE2TR02M01 /CLONE=LE2TR02M01 /TID=LesAffx.51285.1 /CNT=1 /FEA=EST /TIER=ConsEnd /STK=0 /NOTE=sequence(s) not in UniGene /REP_ORG=L. esculentum	XP_002313837 predicted protein [Populus trichocarpa]	0.01028073	Solyc01g108350.4.1,Solyc01g108360.4.1
LesAffx.51298.1.S1_at	+2.45	RNA.regulation of transcription.C2H2 zinc finger family	--- | gb:BI422808 /DB_XREF=gi:15197527 /DB_XREF=EST533474 /CLONE=cLEC71P21 /TID=LesAffx.51298.1 /CNT=3 /FEA=EST /TIER=ConsEnd /STK=0 /NOTE=sequence(s) not in UniGene /REP_ORG=L. esculentum	BAA21923 ZPT2-14 [Petunia x hybrida]	0.02628546	Solyc05g054660.2.1	Zinc finger protein (AHRD V3.3 *** A0A200PZ96_9MAGN)
LesAffx.5130.1.S1_at	-2.57	cell wall.modification	LOC100134906 | beta-expansin precursor	ABB83474 beta-expansin precursor [Solanum lycopersicum]	0.00161751	Solyc01g090810.4.1	beta-expansin precursor
LesAffx.5130.2.S1_at	-2.33	cell wall.modification	LOC100134906 | beta-expansin precursor	ABC47127 beta expansin 1 precursor [Solanum tuberosum]	0.00039665	Solyc01g090810.4.1	beta-expansin precursor
LesAffx.52881.1.S1_at	+2.40	not assigned.unknown	--- | gb:AJ785431 /DB_XREF=gi:50892807 /DB_XREF=AJ785431 /CLONE=LE15BG12 /TID=LesAffx.52881.1 /CNT=8 /FEA=EST /TIER=ConsEnd /STK=0 /NOTE=sequence(s) not in UniGene /REP_ORG=L. esculentum var. cerasiforme	XP_002524093 conserved hypothetical protein [Ricinus communis]	0.01291428	Solyc10g081730.2.1	Protein WVD2-like.1
LesAffx.52942.1.S1_at	+2.05	protein.degradation.ubiquitin.E3.RING	--- | gb:BI210658 /DB_XREF=gi:14688382 /DB_XREF=EST528698 /CLONE=cTOS23P16 /TID=LesAffx.52942.1 /CNT=3 /FEA=EST /TIER=ConsEnd /STK=0 /NOTE=sequence(s) not in UniGene /REP_ORG=L. esculentum	CAO14806 unnamed protein product [Vitis vinifera]	0.00357941	Solyc11g071860.2.1	RING-H2 finger protein ATL48 (AHRD V3.3 *-* A0A2G3BAN8_CAPCH)
LesAffx.53501.1.S1_at	+2.63	misc.cytochrome P450	--- | gb:BG131258 /DB_XREF=gi:12631446 /DB_XREF=EST464150 /CLONE=cTOE3G12 /TID=LesAffx.53501.1 /CNT=3 /FEA=EST /TIER=ConsEnd /STK=0 /NOTE=sequence(s) not in UniGene /REP_ORG=L. esculentum	ABC69395 CYP71D47v2 [Nicotiana tabacum]	0.00389836	Solyc02g082070.4.1
LesAffx.54123.1.S1_at	+2.38	not assigned.no ontology	--- | gb:BE450055 /DB_XREF=gi:9455558 /DB_XREF=EST400942 /CLONE=cLEY11J22 /TID=LesAffx.54123.1 /CNT=3 /FEA=EST /TIER=ConsEnd /STK=0 /NOTE=sequence(s) not in UniGene /REP_ORG=L. esculentum	XP_002528922 glucosyltransferase, putative [Ricinus communis]	0.00024999	Solyc06g060710.4.1
LesAffx.5435.1.S1_at	+3.84	misc.cytochrome P450	--- | gb:BM411022 /DB_XREF=gi:18262652 /DB_XREF=EST585349 /CLONE=cLEG55K20 /TID=LesAffx.5435.1 /CNT=2 /FEA=EST /TIER=ConsEnd /STK=0 /NOTE=sequence(s) not in UniGene /REP_ORG=L. esculentum	XP_002316010 cytochrome P450 [Populus trichocarpa]	0.00002435	Solyc05g011970.3.1	Cytochrome (AHRD V3.3 *** A0A1U8EZV2_CAPAN)
LesAffx.54411.1.S1_at	+2.53	hormone metabolism.abscisic acid.induced-regulated-responsive-activated	--- | gb:CD003054 /DB_XREF=gi:30319792 /DB_XREF=EST1113 /CLONE=LePU1113 /TID=LesAffx.54411.1 /CNT=1 /FEA=EST /TIER=ConsEnd /STK=0 /NOTE=sequence(s) not in UniGene /REP_ORG=L. esculentum	XP_002310054 predicted protein [Populus trichocarpa]	0.00756073	Solyc04g008970.3.1,Solyc11g011580.2.1,Solyc04g008930.2.1,Solyc04g008950.4.1	GEM-like protein 6 (AHRD V3.3 *** A0A2G3CEM1_CAPCH)
LesAffx.55504.1.S1_at	+2.91	stress.biotic	--- | gb:BG124298 /DB_XREF=gi:12624486 /DB_XREF=EST469944 /CLONE=cTOF4H18 /TID=LesAffx.55504.1 /CNT=2 /FEA=EST /TIER=ConsEnd /STK=0 /NOTE=sequence(s) not in UniGene /REP_ORG=L. esculentum	XP_002331809 predicted protein [Populus trichocarpa]	0.00117202	Solyc12g014310.2.1	pathogenesis-related family protein (AHRD V3.3 *** AT1G78780.5)
LesAffx.56.6.S1_at	+3.25	RNA.regulation of transcription.HSF,Heat-shock transcription factor family	--- | gb:BM536076 /DB_XREF=gi:18815205 /DB_XREF=EST589098 /CLONE=cLEG71G10 /TID=LesAffx.56.6 /CNT=1 /FEA=EST /TIER=ConsEnd /STK=0 /NOTE=sequence(s) not in UniGene /REP_ORG=L. esculentum	XP_002315751 predicted protein [Populus trichocarpa]	0.00535744	Solyc06g053960.3.1	Heat shock transcription factor (AHRD V3.3 *-* A0A1Y1I763_KLENI)
LesAffx.56589.2.S1_at	+2.07	not assigned.no ontology	--- | gb:BI204784 /DB_XREF=gi:14682508 /DB_XREF=EST522824 /CLONE=cTOS6G1 /TID=LesAffx.56589.2 /CNT=2 /FEA=EST /TIER=ConsEnd /STK=0 /NOTE=sequence(s) not in UniGene /REP_ORG=L. esculentum	XP_002266447 PREDICTED: hypothetical protein [Vitis vinifera]	0.00009798	Solyc05g005290.4.1	Poly [ADP-ribose] polymerase (AHRD V3.3 *** A0A2G2WJW6_CAPBA)
LesAffx.57363.1.S1_at	+5.59	misc.peroxidases	--- | gb:AW035806 /DB_XREF=gi:5894562 /DB_XREF=EST281960 /CLONE=cLEC36M24 /TID=LesAffx.57363.1 /CNT=21 /FEA=EST /TIER=ConsEnd /STK=0 /NOTE=sequence(s) not in UniGene /REP_ORG=L. esculentum	ABF48527 cell wall peroxidase [Capsicum annuum]	0.00148553	Solyc11g018800.3.1
LesAffx.58064.1.S1_at	+2.35	redox.glutaredoxins	--- | gb:CN385367 /DB_XREF=gi:51700681 /DB_XREF=LE2TR03G16 /CLONE=LE2TR03G16 /TID=LesAffx.58064.1 /CNT=12 /FEA=EST /TIER=ConsEnd /STK=0 /NOTE=sequence(s) not in UniGene /REP_ORG=L. esculentum	ACU23720 unknown [Glycine max]	0.00005235	Solyc07g053550.3.1	Glutaredoxin-C9 (AHRD V3.3 *** A0A2G2WE57_CAPBA)
LesAffx.59592.1.S1_at	+2.01	misc.short chain dehydrogenase/reductase (SDR)	--- | gb:BI210118 /DB_XREF=gi:14687842 /DB_XREF=EST528158 /CLONE=cTOS22G6 /TID=LesAffx.59592.1 /CNT=1 /FEA=EST /TIER=ConsEnd /STK=0 /NOTE=sequence(s) not in UniGene /REP_ORG=L. esculentum	XP_002281557 PREDICTED: hypothetical protein [Vitis vinifera]	0.00085553	Solyc03g112540.4.1	NAD(P)-binding Rossmann-fold superfamily protein (AHRD V3.3 *** A0A2U1Q346_ARTAN)
LesAffx.59690.1.S1_at	+3.24	not assigned.unknown	--- | gb:BI208131 /DB_XREF=gi:14685855 /DB_XREF=EST526171 /CLONE=cTOS16M7 /TID=LesAffx.59690.1 /CNT=4 /FEA=EST /TIER=ConsEnd /STK=0 /NOTE=sequence(s) not in UniGene /REP_ORG=L. esculentum	XP_002285706 PREDICTED: hypothetical protein [Vitis vinifera]	0.00001609	Solyc04g076010.3.1	zinc ion-binding protein (AHRD V3.3 *-* AT1G02070.1)
LesAffx.6024.1.S1_at	+2.34	development.unspecified	--- | gb:BI205472 /DB_XREF=gi:14683196 /DB_XREF=EST523512 /CLONE=cTOS8G15 /TID=LesAffx.6024.1 /CNT=2 /FEA=EST /TIER=ConsEnd /STK=0 /NOTE=sequence(s) not in UniGene /REP_ORG=L. esculentum	XP_002326694 predicted protein [Populus trichocarpa]	0.02277291	Solyc01g088660.3.1	FCS-Like Zinc finger 3 (AHRD V3.3 *** FLZ3_ARATH)
LesAffx.60384.1.S1_at	+2.19	not assigned.no ontology	--- | gb:BG129768 /DB_XREF=gi:12629956 /DB_XREF=EST475414 /CLONE=cTOF28K5 /TID=LesAffx.60384.1 /CNT=10 /FEA=EST /TIER=ConsEnd /STK=0 /NOTE=sequence(s) not in UniGene /REP_ORG=L. esculentum	XP_002323058 predicted protein [Populus trichocarpa]	0.00008977	Solyc09g042700.4.1	proactivator polypeptide-like.1
LesAffx.60530.1.S1_at	+2.15	not assigned.unknown	--- | gb:BG123182 /DB_XREF=gi:12623370 /DB_XREF=EST468828 /CLONE=cTOF1I13 /TID=LesAffx.60530.1 /CNT=2 /FEA=EST /TIER=ConsEnd /STK=0 /NOTE=sequence(s) not in UniGene /REP_ORG=L. esculentum	XP_002511358 conserved hypothetical protein [Ricinus communis]	0.00247002	Solyc03g112620.4.1	NEP-interacting protein, putative (DUF239) (AHRD V3.3 *** F4I5H4_ARATH)
LesAffx.6103.1.S1_at	+2.02	misc.peroxidases	--- | gb:AW647641 /DB_XREF=gi:7408879 /DB_XREF=EST307119 /CLONE=cLEI10B21 /TID=LesAffx.6103.1 /CNT=9 /FEA=EST /TIER=ConsEnd /STK=0 /NOTE=sequence(s) not in UniGene /REP_ORG=L. esculentum	AAA65636 peroxidase	0.01682323	Solyc05g046020.3.1	Peroxidase (AHRD V3.3 *** K4C0T5_SOLLC)
LesAffx.6110.1.S1_at	-2.03	misc.invertase/pectin methylesterase inhibitor family protein	--- | gb:BF098450 /DB_XREF=gi:10904160 /DB_XREF=EST428971 /CLONE=cLEW27E4 /TID=LesAffx.6110.1 /CNT=1 /FEA=EST /TIER=ConsEnd /STK=0 /NOTE=sequence(s) not in UniGene /REP_ORG=L. esculentum	XP_002527780 21 kDa protein precursor, putative [Ricinus communis]	0.01309403	Solyc10g076730.1.1	Plant invertase/pectin methylesterase inhibitor superfamily protein (AHRD V3.3 *** A0A061E7V9_THECC)
LesAffx.61897.2.S1_at	+2.06	secondary metabolism.flavonoids.dihydroflavonols	--- | gb:BG129820 /DB_XREF=gi:12630008 /DB_XREF=EST475466 /CLONE=cTOF28K8 /TID=LesAffx.61897.2 /CNT=3 /FEA=EST /TIER=ConsEnd /STK=0 /NOTE=sequence(s) not in UniGene /REP_ORG=L. esculentum	XP_002522817 cinnamoyl-CoA reductase, putative [Ricinus communis]	0.01225168	Solyc12g005350.2.1	Dihydroflavonol-4-reductase (AHRD V3.3 *** B6TUD3_MAIZE)
LesAffx.62465.1.S1_at	+2.09	signalling.light	--- | gb:BE353723 /DB_XREF=gi:9291699 /DB_XREF=EST355066 /CLONE=cTOD5F22 /TID=LesAffx.62465.1 /CNT=2 /FEA=EST /TIER=ConsEnd /STK=0 /NOTE=sequence(s) not in UniGene /REP_ORG=L. esculentum	CAN71562 hypothetical protein [Vitis vinifera]	0.00238228	Solyc02g092610.3.1	BTB/POZ domain-containing protein (AHRD V3.3 *-* A0A1U8FWX7_CAPAN)
LesAffx.62617.1.S1_at	+2.54	secondary metabolism.phenylpropanoids	--- | gb:BM409727 /DB_XREF=gi:18261357 /DB_XREF=EST584054 /CLONE=cLEG49H12 /TID=LesAffx.62617.1 /CNT=6 /FEA=EST /TIER=ConsEnd /STK=0 /NOTE=sequence(s) not in UniGene /REP_ORG=L. esculentum	XP_002327165 predicted protein [Populus trichocarpa]	0.00007012	Solyc04g078350.1.1	HXXXD-type acyl-transferase family protein (AHRD V3.3 *-* Q9FMN6_ARATH)
LesAffx.62843.1.S1_at	+2.26	RNA.regulation of transcription.C2H2 zinc finger family	--- | gb:BE459738 /DB_XREF=gi:9504040 /DB_XREF=EST415030 /CLONE=cLEM7L20 /TID=LesAffx.62843.1 /CNT=2 /FEA=EST /TIER=ConsEnd /STK=0 /NOTE=sequence(s) not in UniGene /REP_ORG=L. esculentum	XP_002527396 nucleic acid binding protein, putative [Ricinus communis]	0.01010013	Solyc06g075250.3.1	Zinc finger protein JACKDAW (AHRD V3.3 *** A0A1U8HBP2_CAPAN)
LesAffx.63293.1.S1_at	+2.20	not assigned.unknown	--- | gb:AW040295 /DB_XREF=gi:5899049 /DB_XREF=EST283159 /CLONE=cLET5M3 /TID=LesAffx.63293.1 /CNT=1 /FEA=EST /TIER=ConsEnd /STK=0 /NOTE=sequence(s) not in UniGene /REP_ORG=L. esculentum	CAO64278 unnamed protein product [Vitis vinifera]	0.00883649	Solyc06g071600.3.1	kinetochore protein spc25 (AHRD V3.3 *** A0A2I4DXX8_9ROSI)
LesAffx.6338.1.S1_at	+2.11	development.unspecified	--- | gb:BI207356 /DB_XREF=gi:14685080 /DB_XREF=EST525396 /CLONE=cTOS13H20 /TID=LesAffx.6338.1 /CNT=3 /FEA=EST /TIER=ConsEnd /STK=0 /NOTE=sequence(s) not in UniGene /REP_ORG=L. esculentum	XP_002517116 conserved hypothetical protein [Ricinus communis]	0.00012022	Solyc09g082210.4.1
LesAffx.63739.1.S1_at	+2.57	not assigned.no ontology	--- | gb:AW033134 /DB_XREF=gi:5891890 /DB_XREF=EST276693 /CLONE=cLEC25B4 /TID=LesAffx.63739.1 /CNT=10 /FEA=EST /TIER=ConsEnd /STK=0 /NOTE=sequence(s) not in UniGene /REP_ORG=L. esculentum	XP_002313792 predicted protein [Populus trichocarpa]	0.00391680	Solyc01g109720.3.1	Alpha/beta-Hydrolases superfamily protein (AHRD V3.3 *** Q9ASW5_ARATH)
LesAffx.64757.1.S1_at	+2.16	not assigned.unknown	--- | gb:AI490042 /DB_XREF=gi:4385413 /DB_XREF=EST248381 /CLONE=cLED19A4 /TID=LesAffx.64757.1 /CNT=2 /FEA=EST /TIER=ConsEnd /STK=0 /NOTE=sequence(s) not in UniGene /REP_ORG=L. esculentum	ABB87100 unknown [Solanum tuberosum]	0.00089418	Solyc02g092590.3.1	glycosyltransferase-like protein (AHRD V3.3 *-* AT5G67390.3)
LesAffx.65020.1.S1_at	+2.24	cell.cycle	--- | gb:AW220348 /DB_XREF=gi:6531222 /DB_XREF=EST302831 /CLONE=cLEX10N7 /TID=LesAffx.65020.1 /CNT=5 /FEA=EST /TIER=ConsEnd /STK=0 /NOTE=sequence(s) not in UniGene /REP_ORG=L. esculentum	ACN26410 unknown [Zea mays]	0.01263249	Solyc08g074420.3.1	Coiled-coil domain-containing protein 94 (AHRD V3.3 *** A0A2G3DDE6_CAPCH)
LesAffx.65906.1.S1_at	-2.00	RNA.regulation of transcription.putative transcription regulator	--- | gb:CK716226 /DB_XREF=gi:50880055 /DB_XREF=LERSR01N12 /CLONE=LERSR01N12 /TID=LesAffx.65906.1 /CNT=1 /FEA=EST /TIER=ConsEnd /STK=0 /NOTE=sequence(s) not in UniGene /REP_ORG=L. esculentum	XP_002510726 DNA binding protein, putative [Ricinus communis]	0.00109546	Solyc02g038760.4.1
LesAffx.66301.1.S1_at	-2.35	stress.abiotic.unspecified	--- | gb:BI423255 /DB_XREF=gi:15198363 /DB_XREF=EST533921 /CLONE=cLEC76I8 /TID=LesAffx.66301.1 /CNT=4 /FEA=EST /TIER=ConsEnd /STK=0 /NOTE=sequence(s) not in UniGene /REP_ORG=L. esculentum	CAN71140 hypothetical protein [Vitis vinifera]	0.01359002	Solyc01g102895.1.1	Germin-like protein subfamily.1
LesAffx.66301.2.S1_at	-3.59	stress.abiotic.unspecified	--- | gb:BI423134 /DB_XREF=gi:15198132 /DB_XREF=EST533800 /CLONE=cLEC76A15 /TID=LesAffx.66301.2 /CNT=4 /FEA=EST /TIER=ConsEnd /STK=0 /NOTE=sequence(s) not in UniGene /REP_ORG=L. esculentum	NP_198709 germin-like protein, putative [Arabidopsis thaliana]	0.00646059	Solyc01g102910.4.1
LesAffx.66814.1.S1_at	+2.59	signalling.calcium	--- | gb:AW621230 /DB_XREF=gi:7332877 /DB_XREF=EST312028 /CLONE=cLEX11O9 /TID=LesAffx.66814.1 /CNT=1 /FEA=EST /TIER=ConsEnd /STK=0 /NOTE=sequence(s) not in UniGene /REP_ORG=L. esculentum	XP_002524906 calmodulin binding protein, putative [Ricinus communis]	0.03142216	Solyc03g119250.4.1
LesAffx.66879.1.A1_at	-3.19	RNA.regulation of transcription.unclassified	matriochka | mini zinc finger protein	CAK12513 mini zinc finger protein [Solanum lycopersicum]	0.00428753	Solyc02g087970.1.1	Mini zinc finger protein (AHRD V3.3 *** A0ZXL1_SOLLC)
LesAffx.6688.1.S1_at	+2.28	misc.UDP glucosyl and glucoronyl transferases	--- | gb:BI205190 /DB_XREF=gi:14682914 /DB_XREF=EST523230 /CLONE=cTOS7C4 /TID=LesAffx.6688.1 /CNT=96 /FEA=EST /TIER=ConsEnd /STK=0 /NOTE=sequence(s) not in UniGene /REP_ORG=L. esculentum	AAK54465 cold-induced glucosyl transferase [Solanum sogarandinum]	0.02365958	Solyc09g092500.1.1	UDP-glycosyltransferase 75.1
LesAffx.67017.1.S1_at	+2.79	RNA.regulation of transcription.HB,Homeobox transcription factor family	--- | gb:AW032581 /DB_XREF=gi:5891337 /DB_XREF=EST276140 /CLONE=cLEC16I21 /TID=LesAffx.67017.1 /CNT=1 /FEA=EST /TIER=ConsEnd /STK=0 /NOTE=sequence(s) not in UniGene /REP_ORG=L. esculentum	O22300 RecName: Full=Homeobox protein knotted-1-like LET12	0.00455839	Solyc12g010410.3.1
LesAffx.67559.1.S1_at	-2.48	stress.abiotic.unspecified	--- | gb:BF176599 /DB_XREF=gi:11054891 /DB_XREF=EST341841 /CLONE=cLEZ20N7 /TID=LesAffx.67559.1 /CNT=3 /FEA=EST /TIER=ConsEnd /STK=0 /NOTE=sequence(s) not in UniGene /REP_ORG=L. esculentum	CAA49895 proline-rich protein [Nicotiana alata]	0.00243207	Solyc02g078100.3.1	Pistil-specific extensin-like protein (AHRD V3.3 *-* A0A2G3A881_CAPAN)
LesAffx.68146.1.S1_at	-2.01	nucleotide metabolism.phosphotransfer and pyrophosphatases.misc	--- | gb:BI206635 /DB_XREF=gi:14684359 /DB_XREF=EST524675 /CLONE=cTOS11H7 /TID=LesAffx.68146.1 /CNT=4 /FEA=EST /TIER=ConsEnd /STK=0 /NOTE=sequence(s) not in UniGene /REP_ORG=L. esculentum	Q43187 RecName: Full=Soluble inorganic pyrophosphatase; AltName: Full=Pyrophosphate phospho-hydrolase; Short=PPase	0.00085790	Solyc08g083370.4.1	Soluble inorganic pyrophosphatase (AHRD V3.3 *** A0A2G2VH82_CAPBA)
LesAffx.68487.1.S1_at	+2.03	misc.UDP glucosyl and glucoronyl transferases	--- | gb:BM411163 /DB_XREF=gi:18262793 /DB_XREF=EST585490 /CLONE=cLEG55J2 /TID=LesAffx.68487.1 /CNT=4 /FEA=EST /TIER=ConsEnd /STK=0 /NOTE=sequence(s) not in UniGene /REP_ORG=L. esculentum	XP_002266299 PREDICTED: hypothetical protein [Vitis vinifera]	0.00308419	Solyc11g010890.3.1	Exostosin-like (AHRD V3.3 *** A0A200PNJ6_9MAGN)
LesAffx.70256.1.S1_at	+2.01	not assigned.no ontology	--- | gb:BE461142 /DB_XREF=gi:9505444 /DB_XREF=EST412561 /CLONE=cLEG37L7 /TID=LesAffx.70256.1 /CNT=2 /FEA=EST /TIER=ConsEnd /STK=0 /NOTE=sequence(s) not in UniGene /REP_ORG=L. esculentum	CAO61468 unnamed protein product [Vitis vinifera]	0.00026956	Solyc12g088370.2.1	Interferon-related developmental regulator (AHRD V3.3 *** A0A200QG19_9MAGN)
LesAffx.70270.1.S1_at	+2.54	cell wall.cellulose synthesis	--- | gb:AI773931 /DB_XREF=gi:5271972 /DB_XREF=EST255031 /CLONE=cLER8L19 /TID=LesAffx.70270.1 /CNT=13 /FEA=EST /TIER=ConsEnd /STK=0 /NOTE=sequence(s) not in UniGene /REP_ORG=L. esculentum	ACV71015 UPA15 [Capsicum annuum]	0.00502790	Solyc11g066820.2.1	Glucomannan 4-beta-mannosyltransferase 2 (AHRD V3.3 *** A0A1U8HBW8_CAPAN)
LesAffx.70506.1.S1_at	+2.33	hormone metabolism.ethylene.synthesis-degradation	--- | gb:AW034813 /DB_XREF=gi:5893569 /DB_XREF=EST278849 /CLONE=cLEC32E22 /TID=LesAffx.70506.1 /CNT=2 /FEA=EST /TIER=ConsEnd /STK=0 /NOTE=sequence(s) not in UniGene /REP_ORG=L. esculentum	XP_002284697 PREDICTED: hypothetical protein [Vitis vinifera]	0.03026014	Solyc09g089790.3.1	2-oxoglutarate (2OG) and Fe(II)-dependent oxygenase superfamily protein (AHRD V3.3 *** O80850_ARATH)
LesAffx.70722.1.S1_at	+2.08	RNA.regulation of transcription.ARR	--- | gb:AW030137 /DB_XREF=gi:5888893 /DB_XREF=EST273392 /CLONE=cLEC20H21 /TID=LesAffx.70722.1 /CNT=3 /FEA=EST /TIER=ConsEnd /STK=0 /NOTE=sequence(s) not in UniGene /REP_ORG=L. esculentum	XP_002268352 PREDICTED: hypothetical protein [Vitis vinifera]	0.00614000	Solyc02g071220.3.1	type-A response regulator2
LesAffx.70732.1.S1_at	+3.47	signalling.calcium	--- | gb:AI897832 /DB_XREF=gi:5603734 /DB_XREF=EST267275 /CLONE=cLED30F14 /TID=LesAffx.70732.1 /CNT=6 /FEA=EST /TIER=ConsEnd /STK=0 /NOTE=sequence(s) not in UniGene /REP_ORG=L. esculentum	XP_002333230 predicted protein [Populus trichocarpa]	0.01273154	Solyc03g044900.3.1	Calmodulin-like .1
LesAffx.71065.1.S1_at	+2.35	stress.biotic	--- | gb:BM413117 /DB_XREF=gi:18264747 /DB_XREF=EST587444 /CLONE=cLEG62E22 /TID=LesAffx.71065.1 /CNT=14 /FEA=EST /TIER=ConsEnd /STK=0 /NOTE=sequence(s) not in UniGene /REP_ORG=L. esculentum	ABK96224 unknown [Populus trichocarpa x Populus deltoides]	0.00959381	Solyc04g064880.4.1	Pathogen-related protein (AHRD V3.3 *** A0A1U8GE43_CAPAN)
LesAffx.71107.1.S1_at	+2.31	PS.calvin cyle.rubisco small subunit	--- | gb:BF113831 /DB_XREF=gi:10943521 /DB_XREF=EST441421 /CLONE=cLEY22H6 /TID=LesAffx.71107.1 /CNT=19 /FEA=EST /TIER=ConsEnd /STK=0 /NOTE=sequence(s) not in UniGene /REP_ORG=L. esculentum	NP_199616 unknown protein [Arabidopsis thaliana]	0.00031901	Solyc01g010215.1.1	UBN2 domain-containing protein (AHRD V3.3 *-* A0A1Q3DGW3_CEPFO)
LesAffx.71311.1.S1_at	+2.00	RNA.regulation of transcription.C2H2 zinc finger family	--- | gb:CN384672 /DB_XREF=gi:51699986 /DB_XREF=LE2TR01J05 /CLONE=LE2TR01J05 /TID=LesAffx.71311.1 /CNT=12 /FEA=EST /TIER=ConsEnd /STK=0 /NOTE=sequence(s) not in UniGene /REP_ORG=L. esculentum	BAA21922 ZPT2-13 [Petunia x hybrida]	0.03915722	Solyc06g075780.3.1	Zinc finger protein (AHRD V3.3 *** A0A200PZ96_9MAGN)
LesAffx.71349.1.S1_at	+2.04	RNA.regulation of transcription.Histone acetyltransferases	--- | gb:AI897106 /DB_XREF=gi:5603008 /DB_XREF=EST266549 /CLONE=cLED26K4 /TID=LesAffx.71349.1 /CNT=2 /FEA=EST /TIER=ConsEnd /STK=0 /NOTE=sequence(s) not in UniGene /REP_ORG=L. esculentum	XP_002319357 predicted protein [Populus trichocarpa]	0.00878450	Solyc12g010680.3.1	Acetyltransferase (AHRD V3.3 *** B6TUE4_MAIZE)
LesAffx.71463.2.S1_at	+2.07	stress.abiotic.heat	--- | gb:AI489604 /DB_XREF=gi:4384975 /DB_XREF=EST247943 /CLONE=cLED14F11 /TID=LesAffx.71463.2 /CNT=2 /FEA=EST /TIER=ConsEnd /STK=0 /NOTE=sequence(s) not in UniGene /REP_ORG=L. esculentum	XP_002311794 predicted protein [Populus trichocarpa]	0.01572921	Solyc05g006240.4.1	Chaperone protein dnaJ 16 (AHRD V3.3 *** A0A1U8EVK4_CAPAN)
LesAffx.71503.1.S1_at	+2.03	RNA.regulation of transcription.C2C2(Zn) DOF zinc finger family	--- | gb:AW648310 /DB_XREF=gi:7409548 /DB_XREF=EST326764 /CLONE=cLEI4K5 /TID=LesAffx.71503.1 /CNT=1 /FEA=EST /TIER=ConsEnd /STK=0 /NOTE=sequence(s) not in UniGene /REP_ORG=L. esculentum	AAT39305 Dof domain, zinc finger family protein [Solanum demissum]	0.02412274	Solyc11g072500.2.1	Dof zinc finger protein (AHRD V3.3 *** A0A2K3LIE4_TRIPR)
LesAffx.837.1.S1_at	+2.31	RNA.regulation of transcription.WRKY domain transcription factor family	--- | gb:AJ831935 /DB_XREF=gi:52619196 /DB_XREF=AJ831935 /CLONE=LE12AF04 /TID=LesAffx.837.1 /CNT=9 /FEA=EST /TIER=ConsEnd /STK=0 /NOTE=sequence(s) not in UniGene /REP_ORG=L. esculentum var. cerasiforme	AAF61863 DNA-binding protein 3 [Nicotiana tabacum]	0.02142279	Solyc03g095770.3.1	WRKY transcription factor 80
LesAffx.8503.1.S1_at	+2.15	signalling.light	--- | gb:AW039286 /DB_XREF=gi:5898040 /DB_XREF=EST281543 /CLONE=cLET9A18 /TID=LesAffx.8503.1 /CNT=1 /FEA=EST /TIER=ConsEnd /STK=0 /NOTE=sequence(s) not in UniGene /REP_ORG=L. esculentum	CAN81120 hypothetical protein [Vitis vinifera]	0.00313223	Solyc09g057870.4.1	protein FAR1-RELATED SEQUENCE 7 (AHRD V3.3 *** A0A2I4EFQ2_9ROSI)
LesAffx.8720.2.S1_at	+2.00	misc.cytochrome P450	--- | gb:AI895030 /DB_XREF=gi:5600932 /DB_XREF=EST264473 /CLONE=cLEC6H17 /TID=LesAffx.8720.2 /CNT=26 /FEA=EST /TIER=ConsEnd /STK=0 /NOTE=sequence(s) not in UniGene /REP_ORG=L. esculentum	P37122 RecName: Full=Cytochrome P450 76A2; AltName: Full=CYPLXXVIA2; AltName: Full=P-450EG7	0.01594661	Solyc10g083690.3.1,Solyc10g083700.4.1	Cytochrome P450 (AHRD V3.3 *** Q8H0I8_PETHY)
LesAffx.8850.1.S1_at	+4.46	not assigned.no ontology	sbt4a | Subtilisin-like protease	AAF77578 pepper esterase [Capsicum annuum]	0.01005978	Solyc12g056678.1.1,Solyc12g056675.1.1	Alpha/beta-hydrolases superfamily protein (AHRD V3.3 *** A0A2U1LX98_ARTAN)
LesAffx.9038.1.S1_at	+4.44	misc.cytochrome P450	--- | gb:BI930643 /DB_XREF=gi:16245115 /DB_XREF=EST550532 /CLONE=cTOC17I16 /TID=LesAffx.9038.1 /CNT=96 /FEA=EST /TIER=ConsEnd /STK=0 /NOTE=sequence(s) not in UniGene /REP_ORG=L. esculentum	AAZ39647 cytochrome P450 monooxygenase [Petunia x hybrida]	0.00027206	Solyc12g006460.2.1	Cytochrome P450 (AHRD V3.3 *** A0A200PPF3_9MAGN)

## Sheet: MMNematodes vs MMcontrol 2dpi
MoneyNematodes vs MoneyControl 2dpi			MoneymakerNematodes vs MoneymakerControl 2dpi
Transcript ID	Fold change	Mapman Function	Affymetrix Description	TFGD Function	pval (LiMMA)	ITAG4.1
Les.1938.1.A1_at	-2.03	signalling.G-proteins	--- | gb:BG630320 /DB_XREF=gi:13681793 /DB_XREF=cC-esflcLEL35D04a1 /CLONE=cC-esflcLEL35D04a1 /TID=Les.1938.1 /CNT=2 /FEA=EST /TIER=ConsEnd /STK=1 /UG=Les.1938 /UG_TITLE=Transcribed locus /REP_ORG=L. esculentum	No hits found	0.00334506	no match
Les.2325.1.S1_at	-2.23	misc.short chain dehydrogenase/reductase (SDR)	yfe37 | yfe37 protein	alcohol dehydrogenase homolog	0.00059546	no match
Les.3267.2.S1_a_at	+3.05	cell wall.precursor synthesis.UGE	--- | gb:AW622520 /DB_XREF=gi:7334167 /DB_XREF=EST313320 /CLONE=cLEX15B19 /TID=Les.3267.2 /CNT=2 /FEA=EST /TIER=ConsEnd /STK=0 /UG=Les.3267 /UG_TITLE=Transcribed locus, moderately similar to NP_172738.1 Arabidopsis thaliana At1g12780 gene /REP_ORG=L. esculentum	UDP-Glc-4-epimerase [Solanum tuberosum]	0.00069215	no match
Les.2001.1.S1_s_at	+2.64	RNA.regulation of transcription.unclassified	LOC778362 | hypothetical protein LOC778362	hypothetical protein [Solanum lycopersicum]	0.04706875	Solyc10g086570.3.1	transmembrane protein (AHRD V3.3 *** AT5G02160.1)
Les.2012.1.S1_at	-2.71	minor CHO metabolism.myo-inositol.InsP Synthases	Inps | Myo-inositol-1-phosphate synthase	RecName: Full=Inositol-3-phosphate synthase; AltName: Full=Myo-inositol-1-phosphate synthase; Short=MI-1-P synthase; Short=IPS	0.01077266	Solyc05g051850.3.1	putative myo-inositol-1-phosphatase
Les.2026.1.S1_at	+2.18	protein.degradation.ubiquitin.E3.RING	--- | gb:BF051105 /DB_XREF=gi:10805001 /DB_XREF=EST436280 /CLONE=cLEM21H15 /TID=Les.2026.1 /CNT=10 /FEA=EST /TIER=ConsEnd /STK=0 /UG=Les.2026 /UG_TITLE=Transcribed locus, weakly similar to NP_192260.1 Arabidopsis thaliana At4g03510 gene /REP_ORG=L. esculentum	ring domain containing protein [Capsicum annuum]	0.00195722	Solyc10g008400.1.1	E3 ubiquitin-protein ligase RMA1.1
Les.220.1.S1_at	+2.14	secondary metabolism.phenylpropanoids	--- | gb:CK716059 /DB_XREF=gi:50879888 /DB_XREF=LERSR01F14 /CLONE=LERSR01F14 /TID=Les.220.1 /CNT=26 /FEA=EST /TIER=ConsEnd /STK=0 /UG=Les.220 /UG_TITLE=Transcribed locus, moderately similar to NP_195741.1 Arabidopsis thaliana At5g01210 gene /REP_ORG=L. esculentum	AER [Nicotiana tabacum]	0.02321091	Solyc09g014280.1.1	HXXXD-type acyl-transferase family protein (AHRD V3.3 *** V5PZN5_9CARY)
Les.2476.1.A1_at	+2.47	stress.abiotic.touch/wounding	LOC544070 | wound induced protein	wound induced protein [Solanum lycopersicum]	0.00122492	Solyc07g054760.1.1	Wound-responsive family protein (AHRD V3.3 *** A0A2K3L288_TRIPR)
Les.2476.1.S1_at	+4.02	stress.abiotic.touch/wounding	LOC544070 | wound induced protein	wound induced protein [Solanum lycopersicum]	0.01078378	Solyc07g054760.1.1	Wound-responsive family protein (AHRD V3.3 *** A0A2K3L288_TRIPR)
Les.2569.1.S1_at	+2.12	development.unspecified	--- | gb:BI421923 /DB_XREF=gi:15195889 /DB_XREF=EST532589 /CLONE=cLEC68M10 /TID=Les.2569.1 /CNT=62 /FEA=EST /TIER=ConsEnd /STK=0 /UG=Les.2569 /UG_TITLE=Transcribed locus, moderately similar to NP_564966.1 Arabidopsis thaliana At1g69490 gene /REP_ORG=L. esculentum	NAC-domain containing protein 29 , putative [Solanum demissum]	0.00661674	Solyc04g005610.3.1	NAC domain-containing protein 2 (AHRD V3.3 *** NAP2_SOLLC)
Les.2915.1.A1_at	+2.12	not assigned.unknown	--- | gb:BG631844 /DB_XREF=gi:13683318 /DB_XREF=cC-esflcLEL9M15a1 /CLONE=cC-esflcLEL9M15a1 /TID=Les.2915.1 /CNT=2 /FEA=EST /TIER=ConsEnd /STK=1 /UG=Les.2915 /UG_TITLE=Transcribed locus, weakly similar to NP_194807.1 Arabidopsis thaliana At4g30780 gene /REP_ORG=L. esculentum	No hits found	0.00498790	Solyc03g117680.4.1	ATP-dependent DNA helicase (AHRD V3.3 *** Q9ZUI1_ARATH)
Les.2915.2.S1_at	+2.15	not assigned.unknown	--- | gb:BI205848 /DB_XREF=gi:14683572 /DB_XREF=EST523888 /CLONE=cTOS9O13 /TID=Les.2915.2 /CNT=6 /FEA=EST /TIER=ConsEnd /STK=0 /UG=Les.2915 /UG_TITLE=Transcribed locus, weakly similar to NP_194807.1 Arabidopsis thaliana At4g30780 gene /REP_ORG=L. esculentum	unnamed protein product [Vitis vinifera]	0.00088971	Solyc03g117680.4.1	ATP-dependent DNA helicase (AHRD V3.3 *** Q9ZUI1_ARATH)
Les.2915.3.S1_at	+2.01	not assigned.unknown	--- | gb:AW441744 /DB_XREF=gi:6976995 /DB_XREF=EST311140 /CLONE=cLEN18G20 /TID=Les.2915.3 /CNT=5 /FEA=EST /TIER=ConsEnd /STK=0 /UG=Les.2915 /UG_TITLE=Transcribed locus, weakly similar to NP_194807.1 Arabidopsis thaliana At4g30780 gene /REP_ORG=L. esculentum	No hits found	0.00019592	Solyc03g117680.4.1	ATP-dependent DNA helicase (AHRD V3.3 *** Q9ZUI1_ARATH)
Les.3017.2.S1_at	+2.29	transport.Major Intrinsic Proteins.TIP	--- | gb:AW738744 /DB_XREF=gi:7647689 /DB_XREF=EST340171 /CLONE=cTOD8K14 /TID=Les.3017.2 /CNT=19 /FEA=EST /TIER=ConsEnd /STK=0 /UG=Les.3017 /UG_TITLE=Transcribed locus, moderately similar to NP_188245.1 Arabidopsis thaliana At3g16240 gene /REP_ORG=L. esculentum	putative delta TIP [Nicotiana glauca]	0.02430782	Solyc12g044330.2.1	tonoplast intrinsic protein 2.1
Les.3034.1.S1_at	-2.62	protein.degradation.cysteine protease	--- | gb:BG631511 /DB_XREF=gi:13682985 /DB_XREF=cC-esflcLEL8C22a1 /CLONE=cC-esflcLEL8C22a1 /TID=Les.3034.1 /CNT=11 /FEA=mRNA /TIER=ConsEnd /STK=2 /UG=Les.3034 /UG_TITLE=Clone 114419R, mRNA sequence /REP_ORG=L. esculentum	trypsin proteinase inhibitor precursor [Nicotiana acuminata]	0.00127298	Solyc11g020960.2.1	Proteinase inhibitor type-2 (AHRD V3.3 *** A0A2G3AT14_CAPCH)
Les.3064.1.S1_at	-3.24	not assigned.unknown	AGP-S1 | ADP-glucose pyrophosphorylase large subunit	ADPglucose pyrophosphorylase large subunit [Solanum lycopersicum]	0.01503733	Solyc01g109790.3.1	ADP-glucose pyrophosphorylase large subunit 1
Les.3126.1.S1_at	-2.10	RNA.regulation of transcription.bZIP transcription factor family	ZIP | bZIP transcription factor	bZIP transcription factor [Solanum lycopersicum]	0.00014330	Solyc01g109880.3.1	BZIP transcription factor (AHRD V3.3 *** Q8GTZ1_CAPCH)
Les.3267.1.S1_at	+2.54	cell wall.precursor synthesis.UGE	--- | gb:BI422236 /DB_XREF=gi:15196461 /DB_XREF=EST532902 /CLONE=cLEC69B17 /TID=Les.3267.1 /CNT=27 /FEA=EST /TIER=ConsEnd /STK=0 /UG=Les.3267 /UG_TITLE=Transcribed locus, moderately similar to NP_172738.1 Arabidopsis thaliana At1g12780 gene /REP_ORG=L. esculentum	UDP-Glc-4-epimerase [Solanum tuberosum]	0.00048360	Solyc08g080570.4.1	UDP-glucose 4-epimerase-like protein (AHRD V3.3 *** A0A2K3NI12_TRIPR)
Les.3267.2.S1_at	+2.63	cell wall.precursor synthesis.UGE	--- | gb:AW622520 /DB_XREF=gi:7334167 /DB_XREF=EST313320 /CLONE=cLEX15B19 /TID=Les.3267.2 /CNT=2 /FEA=EST /TIER=ConsEnd /STK=0 /UG=Les.3267 /UG_TITLE=Transcribed locus, moderately similar to NP_172738.1 Arabidopsis thaliana At1g12780 gene /REP_ORG=L. esculentum	UDP-Glc-4-epimerase [Solanum tuberosum]	0.00075982	Solyc08g080570.4.1	UDP-glucose 4-epimerase-like protein (AHRD V3.3 *** A0A2K3NI12_TRIPR)
Les.3267.3.A1_at	+2.36	cell wall.precursor synthesis.UGE	--- | gb:BG626925 /DB_XREF=gi:13678398 /DB_XREF=cC-esflcLEL15B16a1 /CLONE=cC-esflcLEL15B16a1 /TID=Les.3267.3 /CNT=1 /FEA=EST /TIER=ConsEnd /STK=1 /UG=Les.3267 /UG_TITLE=Transcribed locus, moderately similar to NP_172738.1 Arabidopsis thaliana At1g12780 gene /REP_ORG=L. esculentum	No hits found	0.00057328	Solyc08g080570.4.1	UDP-glucose 4-epimerase-like protein (AHRD V3.3 *** A0A2K3NI12_TRIPR)
Les.3503.1.S1_at	+2.52	not assigned.unknown	LOC543598 | iron-regulated transporter 2	iron-regulated transporter 2 [Lycopersicon esculentum]	0.03610577	Solyc02g069200.3.1,Solyc02g069210.3.1	iron-regulated transporter 1
Les.3551.1.S1_at	+2.24	hormone metabolism.ethylene.induced-regulated-responsive-activated	ER24 | ethylene-responsive transcriptional coactivator	ethylene-responsive transcriptional coactivator [Lycopersicon esculentum]	0.03964913	Solyc01g104740.3.1	Multiprotein-bridging factor 1c (AHRD V3.3 *** A0A1U8F6N4_CAPAN)
Les.3642.1.S1_at	+2.46	hormone metabolism.ethylene.synthesis-degradation	LE-ACS3 | ACC synthase	ACC synthase [Lycopersicon esculentum]	0.04627123	Solyc02g091990.3.1	1-aminocyclopropane-1-carboxylate synthase 3
Les.3668.1.S1_at	+2.35	hormone metabolism.jasmonate.synthesis-degradation.lipoxygenase	loxA | lipoxygenase	RecName: Full=Lipoxygenase A	0.03257174	Solyc08g014000.3.1	lipoxygenase A
Les.3974.1.A1_at	-2.07	not assigned.unknown	mcpi | metallocarboxypeptidase inhibitor	RecName: Full=Metallocarboxypeptidase inhibitor; Short=MCPI; Short=Carboxypeptidase inhibitor; Flags: Precursor	0.00998005	Solyc07g007250.4.1
Les.4102.1.S1_at	+2.40	RNA.regulation of transcription.AP2/EREBP, APETALA2/Ethylene-responsive element binding protein family	ERF2 | ethylene response factor 2	ethylene-binding protein [Lycopersicon esculentum]	0.03019907	Solyc09g075420.3.1	ethylene response factor E.1
Les.4150.1.S1_at	+2.10	protein.synthesis.initiation	LEMTSHP | mitochondrial small heat shock protein	mitochondrial small heat shock protein [Solanum lycopersicum]	0.04878048	Solyc08g078700.2.1
Les.4383.1.S1_at	-2.03	signalling.calcium	LOC543980 | fruit-specific protein	RecName: Full=Fruit-specific protein	0.03774014	Solyc07g049135.1.1	Fruit-specific protein (AHRD V3.3 *** FSPM_SOLLC)
Les.4685.1.S1_at	-2.23	hormone metabolism.ethylene.synthesis-degradation	--- | gb:BT013296.1 /DB_XREF=gi:47104711 /TID=Les.4685.1 /CNT=19 /FEA=mRNA /TIER=ConsEnd /STK=0 /UG=Les.4685 /UG_TITLE=Transcribed locus, weakly similar to NP_197841.1 Arabidopsis thaliana At5g24530 gene /DEF=Lycopersicon esculentum clone 134925R, mRNA sequence. /REP_ORG=L. esculentum	Hyoscyamine 6-dioxygenase , putative [Solanum demissum]	0.03325010	Solyc06g073580.4.1
Les.4692.1.S1_at	-2.00	misc.peroxidases	--- | gb:BT013005.1 /DB_XREF=gi:47104420 /TID=Les.4692.1 /CNT=6 /FEA=mRNA /TIER=ConsEnd /STK=0 /UG=Les.4692 /UG_TITLE=Transcribed locus, weakly similar to NP_186768.1 Arabidopsis thaliana At3g01190 gene /DEF=Lycopersicon esculentum clone 114232R, mRNA sequence. /REP_ORG=L. esculentum	unnamed protein product [Vitis vinifera]	0.04008621	Solyc12g005790.2.1	Peroxidase (AHRD V3.3 *** K4DBB7_SOLLC)
Les.5067.1.S1_at	+2.38	RNA.regulation of transcription.AS2,Lateral Organ Boundaries Gene Family	--- | gb:BT013214.1 /DB_XREF=gi:47104629 /TID=Les.5067.1 /CNT=26 /FEA=mRNA /TIER=ConsEnd /STK=0 /UG=Les.5067 /UG_TITLE=Transcribed locus, weakly similar to NP_566175.1 Arabidopsis thaliana At3g02550 gene /DEF=Lycopersicon esculentum clone 134425F, mRNA sequence. /REP_ORG=L. esculentum	PREDICTED: hypothetical protein [Vitis vinifera]	0.01665898	Solyc03g119530.3.1	LOB domain-containing protein .1
Les.5229.1.S1_at	+2.90	not assigned.no ontology	--- | gb:BT013533.1 /DB_XREF=gi:47104948 /TID=Les.5229.1 /CNT=16 /FEA=mRNA /TIER=ConsEnd /STK=1 /UG=Les.5229 /UG_TITLE=Transcribed locus, weakly similar to NP_192096.1 Arabidopsis thaliana At4g01870 gene /DEF=Lycopersicon esculentum clone 132251R, mRNA sequence. /REP_ORG=L. esculentum	PREDICTED: hypothetical protein [Vitis vinifera]	0.00428099	Solyc06g008620.1.1	TolB protein-related protein (AHRD V3.3 *** A0A2U1LVX5_ARTAN)
Les.5884.1.S1_at	+2.94	stress.biotic	--- | gb:CK716273 /DB_XREF=gi:50880102 /DB_XREF=LERSR01P21 /CLONE=LERSR01P21 /TID=Les.5884.1 /CNT=18 /FEA=EST /TIER=ConsEnd /STK=0 /UG=Les.5884 /UG_TITLE=Transcribed locus, weakly similar to NP_173228.1 Arabidopsis thaliana At1g17860 gene /REP_ORG=L. esculentum	PREDICTED: hypothetical protein [Vitis vinifera]	0.01430545	Solyc03g098730.1.1	Kunitz-type protease inhibitor (AHRD V3.3 *** J9XUY3_TOBAC)
Les.5916.1.S1_at	+3.14	RNA.regulation of transcription.bZIP transcription factor family	abz1 | anaerobic basic leucine zipper protein	anaerobic basic leucine zipper protein [Solanum lycopersicum]	0.03725493	Solyc01g100460.3.1	BZIP transcription factor (AHRD V3.3 *** C0LQL1_9CARY)
Les.764.2.A1_at	-2.61	not assigned.no ontology	--- | gb:BG626572 /DB_XREF=gi:13678045 /DB_XREF=cC-esflcLEL13F01d1 /CLONE=cC-esflcLEL13F01d1 /TID=Les.764.2 /CNT=6 /FEA=EST /TIER=ConsEnd /STK=0 /UG=Les.764 /UG_TITLE=Transcribed locus, weakly similar to NP_567699.1 Arabidopsis thaliana At4g24340 gene /REP_ORG=L. esculentum	No hits found	0.00814316	Solyc08g066900.1.1	Phosphorylase superfamily protein (AHRD V3.3 *-* A0A2U1QDE8_ARTAN)
LesAffx.3253.1.S1_at	+2.64	misc.cytochrome P450	--- | gb:BM412445 /DB_XREF=gi:18264075 /DB_XREF=EST586772 /CLONE=cLEG60G15 /TID=LesAffx.3253.1 /CNT=38 /FEA=EST /TIER=ConsEnd /STK=0 /NOTE=sequence(s) not in UniGene /REP_ORG=L. esculentum	ABA 8'-hydroxylase CYP707A1 [Solanum tuberosum]	0.00799780	Solyc08g005610.3.1	Cytochrome P450 (AHRD V3.3 *** A0A200R6R4_9MAGN)
LesAffx.3253.2.S1_at	+2.28	misc.cytochrome P450	--- | gb:AW034203 /DB_XREF=gi:5892959 /DB_XREF=EST277774 /CLONE=cLEC33E2 /TID=LesAffx.3253.2 /CNT=21 /FEA=EST /TIER=ConsEnd /STK=0 /NOTE=sequence(s) not in UniGene /REP_ORG=L. esculentum	ABA 8'-hydroxylase CYP707A1 [Solanum tuberosum]	0.00083507	Solyc08g005610.3.1	Cytochrome P450 (AHRD V3.3 *** A0A200R6R4_9MAGN)
LesAffx.51285.1.S1_at	+2.28	not assigned.no ontology.glycine rich proteins	--- | gb:CN385118 /DB_XREF=gi:51700432 /DB_XREF=LE2TR02M01 /CLONE=LE2TR02M01 /TID=LesAffx.51285.1 /CNT=1 /FEA=EST /TIER=ConsEnd /STK=0 /NOTE=sequence(s) not in UniGene /REP_ORG=L. esculentum	predicted protein [Populus trichocarpa]	0.00987942	Solyc01g108350.4.1,Solyc01g108360.4.1
LesAffx.64333.1.S1_at	+3.46	not assigned.unknown	--- | gb:CN384866 /DB_XREF=gi:51700180 /DB_XREF=LE2TR02B11 /CLONE=LE2TR02B11 /TID=LesAffx.64333.1 /CNT=10 /FEA=EST /TIER=ConsEnd /STK=0 /NOTE=sequence(s) not in UniGene /REP_ORG=L. esculentum	conserved hypothetical protein [Ricinus communis]	0.00009298	Solyc01g108910.4.1
LesAffx.66657.1.S1_at	-3.01	redox.glutaredoxins	--- | gb:BI205872 /DB_XREF=gi:14683596 /DB_XREF=EST523912 /CLONE=cTOS9C16 /TID=LesAffx.66657.1 /CNT=3 /FEA=EST /TIER=ConsEnd /STK=0 /NOTE=sequence(s) not in UniGene /REP_ORG=L. esculentum	PREDICTED: hypothetical protein [Vitis vinifera]	0.02205560	Solyc08g062970.1.1	Glutaredoxin (AHRD V3.3 *** A0A118JSL8_CYNCS)
LesAffx.67427.1.S1_at	-2.29	not assigned.unknown	--- | gb:BG125389 /DB_XREF=gi:12625577 /DB_XREF=EST471035 /CLONE=cTOF8B5 /TID=LesAffx.67427.1 /CNT=1 /FEA=EST /TIER=ConsEnd /STK=0 /NOTE=sequence(s) not in UniGene /REP_ORG=L. esculentum	UP-9A [Nicotiana tabacum]	0.00652121	Solyc03g096770.1.1	Protein RESPONSE TO LOW SULFUR 2 (AHRD V3.3 *-* LSU2_ARATH)
LesAffx.68108.1.S1_at	+2.15	not assigned.unknown	--- | gb:AW650088 /DB_XREF=gi:7411326 /DB_XREF=EST328542 /CLONE=cLEI11J12 /TID=LesAffx.68108.1 /CNT=7 /FEA=EST /TIER=ConsEnd /STK=0 /NOTE=sequence(s) not in UniGene /REP_ORG=L. esculentum	unknown [Glycine max]	0.00393541	Solyc06g050710.4.1	Heavy metal transport/detoxification superfamily protein (AHRD V3.3 *** A0A2U1LN48_ARTAN)
LesAffx.69917.1.S1_at	+2.03	not assigned.unknown	--- | gb:BI422555 /DB_XREF=gi:15197064 /DB_XREF=EST533221 /CLONE=cLEC70N18 /TID=LesAffx.69917.1 /CNT=11 /FEA=EST /TIER=ConsEnd /STK=0 /NOTE=sequence(s) not in UniGene /REP_ORG=L. esculentum	hypothetical protein [Solanum tuberosum]	0.01776411	Solyc06g007640.3.1	FRIGIDA-like protein (AHRD V3.3 *** A0A2G3C4G8_CAPCH)
LesAffx.69992.1.S1_at	+2.03	amino acid metabolism.synthesis.aspartate family.methionine//amino acid metabolism.degradation.aspartate family.methionine.methionine gamma-lyase	--- | gb:BI936016 /DB_XREF=gi:16250488 /DB_XREF=EST555905 /CLONE=cTOD24P13 /TID=LesAffx.69992.1 /CNT=1 /FEA=EST /TIER=ConsEnd /STK=0 /NOTE=sequence(s) not in UniGene /REP_ORG=L. esculentum	predicted protein [Populus trichocarpa]	0.01627642	Solyc08g083110.4.1	Methionine gamma-lyase (AHRD V3.3 *** A0A1U8G8Y5_CAPAN)
LesAffx.8808.2.A1_at	+2.02	lipid metabolism.lipid degradation.lysophospholipases.glycerophosphodiester phosphodiesterase	--- | gb:BI206752 /DB_XREF=gi:14684476 /DB_XREF=EST524792 /CLONE=cTOS11N16 /TID=LesAffx.8808.2 /CNT=2 /FEA=EST /TIER=ConsEnd /STK=0 /NOTE=sequence(s) not in UniGene /REP_ORG=L. esculentum	predicted protein [Populus trichocarpa]	0.01265595	Solyc02g094400.4.1
LesAffx.8850.1.S1_at	+2.28	not assigned.no ontology	sbt4a | Subtilisin-like protease	pepper esterase [Capsicum annuum]	0.03042471	Solyc12g056678.1.1,Solyc12g056675.1.1	Alpha/beta-hydrolases superfamily protein (AHRD V3.3 *** A0A2U1LX98_ARTAN)

## Sheet: MTNematodes vs MTcontrol 2dpi
MotelleNematodes vs MotelleControl 2dpi
Transcript ID	Fold change	Mapman Function	Affymetrix Description	TFGD Function	pval (LiMMA)	ITAG4.1
Les.2356.1.A1_at	-2.04	not assigned.unknown	--- | gb:BG735023 /DB_XREF=gi:14084712 /DB_XREF=cC-esflcLEL22H10d1 /TID=Les.2356.1 /CNT=1 /FEA=EST /TIER=ConsEnd /STK=1 /UG=Les.2356 /UG_TITLE=Transcribed locus /REP_ORG=L. esculentum	No hits found	0.00117818	no match
Les.2452.1.A1_at	-2.43	not assigned.unknown	--- | gb:BG734859 /DB_XREF=gi:14084548 /DB_XREF=cC-esflcLEL17P16d1 /TID=Les.2452.1 /CNT=1 /FEA=EST /TIER=ConsEnd /STK=1 /UG=Les.2452 /UG_TITLE=Transcribed locus /REP_ORG=L. esculentum	No hits found	0.01448153	no match
Les.2452.2.A1_at	-2.84	not assigned.unknown	--- | gb:BG735534 /DB_XREF=gi:14085223 /DB_XREF=cC-esflcLEL9J07d1 /TID=Les.2452.2 /CNT=1 /FEA=EST /TIER=ConsEnd /STK=1 /UG=Les.2452 /UG_TITLE=Transcribed locus /REP_ORG=L. esculentum	No hits found	0.00072942	no match
Les.5956.2.S1_at	-2.00	not assigned.unknown	PDH | Proline dehydrogenase	cold-stress inducible protein [Solanum tuberosum]	0.00336427	no match
Les.1175.2.S1_at	+2.05	signalling.in sugar and nutrient physiology	--- | gb:AI777697 /DB_XREF=gi:5275654 /DB_XREF=EST258492 /CLONE=cLES2F15 /TID=Les.1175.2 /CNT=3 /FEA=EST /TIER=ConsEnd /STK=0 /UG=Les.1175 /UG_TITLE=Transcribed locus, weakly similar to NP_200052.1 Arabidopsis thaliana At5g52390 gene /REP_ORG=L. esculentum	PAR-1c [Nicotiana tabacum]	0.00358477	Solyc03g025680.3.1	PA.1
Les.122.1.S1_at	+2.65	stress.biotic	LOC544149 | chitinase	RecName: Full=Acidic 26 kDa endochitinase; Flags: Precursor	0.02485401	Solyc02g082920.4.1
Les.1721.1.A1_at	-2.23	not assigned.unknown	--- | gb:BG628370 /DB_XREF=gi:13679843 /DB_XREF=cC-esflcLEL21P11d1 /CLONE=cC-esflcLEL21P11d1 /TID=Les.1721.1 /CNT=4 /FEA=EST /TIER=ConsEnd /STK=1 /UG=Les.1721 /UG_TITLE=Transcribed locus, weakly similar to NP_568422.1 Arabidopsis thaliana At5g22580 gene /REP_ORG=L. esculentum	No hits found	0.03672551	Solyc11g066950.2.1	Stress responsive A/B barrel domain-containing protein (AHRD V3.3 *** A0A2K3N653_TRIPR)
Les.1879.1.A1_at	-2.15	not assigned.unknown	--- | gb:BG629841 /DB_XREF=gi:13681314 /DB_XREF=cC-esflcLEL30D01d1 /CLONE=cC-esflcLEL30D01d1 /TID=Les.1879.1 /CNT=1 /FEA=EST /TIER=ConsEnd /STK=1 /UG=Les.1879 /UG_TITLE=Transcribed locus /REP_ORG=L. esculentum	No hits found	0.03747292	Solyc01g107510.3.1	DNA repair protein RE.1
Les.2001.1.S1_s_at	+3.88	RNA.regulation of transcription.unclassified	LOC778362 | hypothetical protein LOC778362	hypothetical protein [Solanum lycopersicum]	0.03720132	Solyc10g086570.3.1	transmembrane protein (AHRD V3.3 *** AT5G02160.1)
Les.2832.1.S1_at	+2.45	misc.peroxidases	cevi16 | peroxidase	cationic peroxidase [Solanum lycopersicum]	0.04935684	Solyc01g105070.3.1	LECEVI16G peroxidase precursor
Les.3021.1.S1_at	+6.81	mitochondrial electron transport / ATP synthesis.cytochrome c	--- | gb:BG630425 /DB_XREF=gi:13681898 /DB_XREF=cC-esflcLEL35J22a1 /CLONE=cC-esflcLEL35J22a1 /TID=Les.3021.1 /CNT=14 /FEA=EST /TIER=Stack /STK=6 /UG=Les.3021 /UG_TITLE=Transcribed locus, highly similar to NP_192742.1 Arabidopsis thaliana At4g10040 gene /REP_ORG=L. esculentum	proteinase inhibitor I precursor [Solanum tuberosum]	0.04723401	Solyc09g089520.4.1,Solyc09g089500.3.1	Proteinase inhibitor (AHRD V3.3 *** A0A1J3I3T7_NOCCA)
Les.3217.3.S1_s_at	+3.32	not assigned.disagreeing hits	--- | gb:AW040026 /DB_XREF=gi:5898780 /DB_XREF=EST282517 /CLONE=cLET19I2 /TID=Les.3217.3 /CNT=78 /FEA=EST /TIER=Stack /STK=19 /UG=Les.3217 /UG_TITLE=RuBP carboxylase small subunit LESS5 mRNA. /REP_ORG=L. esculentum	RecName: Full=Ribulose bisphosphate carboxylase small chain 3, chloroplastic; Short=RuBisCO small subunit 3; Flags: Precurso	0.03966943	Solyc02g085950.4.1
Les.3281.1.S1_at	+19.69	not assigned.unknown	--- | gb:AI897365 /DB_XREF=gi:5603267 /DB_XREF=EST266808 /CLONE=cLED27A24 /TID=Les.3281.1 /CNT=24 /FEA=EST /TIER=ConsEnd /STK=0 /UG=Les.3281 /UG_TITLE=Transcribed locus, weakly similar to NP_173228.1 Arabidopsis thaliana At1g17860 gene /REP_ORG=L. esculentum	Kunitz-type enzyme inhibitor S9C11 [Solanum tuberosum]	0.01913128	Solyc03g098710.1.1	Kunitz-like protease inhibitor (AHRD V3.3 *** I6QIF0_HELAN)
Les.3397.1.S1_at	+21.64	not assigned.unknown	--- | gb:BI931127 /DB_XREF=gi:16245599 /DB_XREF=EST551016 /CLONE=cTOC19G3 /TID=Les.3397.1 /CNT=9 /FEA=EST /TIER=ConsEnd /STK=0 /UG=Les.3397 /UG_TITLE=Transcribed locus, weakly similar to NP_565062.1 Arabidopsis thaliana At1g73325 gene /REP_ORG=L. esculentum	No hits found	0.02966943	Solyc03g098720.3.1	Kunitz trypsin inhibitor (AHRD V3.3 *** Q39869_SOYBN)
Les.3397.2.A1_at	+35.44	not assigned.unknown	--- | gb:BG631366 /DB_XREF=gi:13682840 /DB_XREF=cC-esflcLEL7I10d1 /CLONE=cC-esflcLEL7I10d1 /TID=Les.3397.2 /CNT=3 /FEA=EST /TIER=ConsEnd /STK=0 /UG=Les.3397 /UG_TITLE=Transcribed locus, weakly similar to NP_565062.1 Arabidopsis thaliana At1g73325 gene /REP_ORG=L. esculentum	No hits found	0.00636598	Solyc03g098720.3.1	Kunitz trypsin inhibitor (AHRD V3.3 *** Q39869_SOYBN)
Les.3464.1.S1_at	-3.26	hormone metabolism.gibberelin.synthesis-degradation	ext1 | extensin-like protein Ext1	extensin-like protein Ext1 [Solanum lycopersicum]	0.01695747	Solyc12g049170.2.1	Extensin-like protein Ex.1
Les.3632.1.S1_at	-2.38	hormone metabolism.jasmonate.synthesis-degradation.lipoxygenase	loxD | lipoxygenase	lipoxygenase	0.03181883	Solyc10g046870.1.1	Lipoxygenase (AHRD V3.3 *-* Q96574_SOLLC)
Les.3814.1.S1_at	-2.21	RNA.regulation of transcription.bHLH,Basic Helix-Loop-Helix family	fer | bHLH transcriptional regulator	bHLH transcriptional regulator [Lycopersicon esculentum]	0.02650208	Solyc06g051550.4.1
Les.396.1.S1_at	-2.14	signalling.G-proteins	--- | gb:BG130676 /DB_XREF=gi:12630845 /DB_XREF=EST476303 /CLONE=cTOF31J8 /TID=Les.396.1 /CNT=3 /FEA=EST /TIER=ConsEnd /STK=0 /UG=Les.396 /UG_TITLE=Transcribed locus, moderately similar to NP_179816.1 Arabidopsis thaliana At2g22290 gene /REP_ORG=L. esculentum	hypothetical protein SORBIDRAFT_02g039720 [Sorghum bicolor]	0.00086116	Solyc03g078570.3.1	Rab family GTPase (AHRD V3.3 *** A0A1Y1IFP9_KLENI)
Les.396.2.A1_at	-2.62	not assigned.unknown	--- | gb:BG630746 /DB_XREF=gi:13682219 /DB_XREF=cC-esflcLEL4G03d1 /CLONE=cC-esflcLEL4G03d1 /TID=Les.396.2 /CNT=1 /FEA=EST /TIER=ConsEnd /STK=1 /UG=Les.396 /UG_TITLE=Transcribed locus, moderately similar to NP_179816.1 Arabidopsis thaliana At2g22290 gene /REP_ORG=L. esculentum	No hits found	0.00073078	Solyc03g078570.3.1	Rab family GTPase (AHRD V3.3 *** A0A1Y1IFP9_KLENI)
Les.4022.1.S1_at	+6.27	protein.degradation.cysteine protease	cevi57 | proteinase inhibitor II	RecName: Full=Proteinase inhibitor type-2 CEVI57; AltName: Full=Proteinase inhibitor type II CEVI57; Flags: Precursor	0.00444343	Solyc03g020050.3.1	VIROID-INDUCIBLE PROTEINASE INHIBITOR II
Les.4335.1.S1_at	-2.02	not assigned.unknown	PR-P2 | Pathogenesis-related protein P2	Tfm5 [Solanum lycopersicum]	0.02777323	Solyc03g083998.1.1	Bifunctional inhibitor/lipid-transfer protein/seed storage 2S albumin superfamily protein (AHRD V3.3 *** A0A2U1PU47_ARTAN)
Les.4605.1.S1_at	-2.26	redox.ascorbate and glutathione.ascorbate	--- | gb:BM413336 /DB_XREF=gi:18264966 /DB_XREF=EST587663 /CLONE=cLEG63A19 /TID=Les.4605.1 /CNT=10 /FEA=mRNA /TIER=ConsEnd /STK=0 /UG=Les.4605 /UG_TITLE=Transcribed locus, weakly similar to NP_180382.2 Arabidopsis thaliana At2g28150 gene /REP_ORG=L. esculentum	predicted protein [Populus trichocarpa]	0.00729847	Solyc06g030470.4.1	UPSTREAM OF FLC protein (DUF966) (AHRD V3.3 *** Q8GYT8_ARATH)
Les.470.1.S1_at	-2.01	not assigned.unknown	--- | gb:BG134628 /DB_XREF=gi:12634816 /DB_XREF=EST467520 /CLONE=cTOE16P6 /TID=Les.470.1 /CNT=4 /FEA=EST /TIER=ConsEnd /STK=0 /UG=Les.470 /UG_TITLE=Transcribed locus, weakly similar to NP_200423.2 Arabidopsis thaliana At5g56120 gene /REP_ORG=L. esculentum	predicted protein [Populus trichocarpa]	0.03098315	Solyc07g066040.1.1	RNA polymerase II elongation factor (AHRD V3.3 *** AT5G56120.1)
Les.470.2.A1_at	-2.42	not assigned.no ontology	--- | gb:BG735167 /DB_XREF=gi:14084856 /DB_XREF=cC-esflcLEL31E22d1 /TID=Les.470.2 /CNT=1 /FEA=EST /TIER=ConsEnd /STK=0 /UG=Les.470 /UG_TITLE=Transcribed locus, weakly similar to NP_200423.2 Arabidopsis thaliana At5g56120 gene /REP_ORG=L. esculentum	No hits found	0.04500792	Solyc07g066050.4.1
Les.5916.1.S1_at	+2.72	RNA.regulation of transcription.bZIP transcription factor family	abz1 | anaerobic basic leucine zipper protein	anaerobic basic leucine zipper protein [Solanum lycopersicum]	0.02875889	Solyc01g100460.3.1	BZIP transcription factor (AHRD V3.3 *** C0LQL1_9CARY)
Les.796.1.A1_at	+3.67	TCA / org. transformation.carbonic anhydrases	ca3 | carbonic anhydrase	No hits found	0.01441670	Solyc02g067750.4.1	Carbonic anhydrase (AHRD V3.3 *** A0A2G3D3J4_CAPCH)
LesAffx.17303.1.A1_at	+3.30	not assigned.unknown	--- | gb:CK715495 /DB_XREF=gi:50879324 /DB_XREF=LERCD04N18 /CLONE=LERCD04N18 /TID=LesAffx.17303.1 /CNT=2 /FEA=EST /TIER=ConsEnd /STK=0 /NOTE=sequence(s) not in UniGene /REP_ORG=L. esculentum	predicted protein [Populus trichocarpa]	0.00172601	Solyc10g080670.2.1	Transmembrane protein, putative (AHRD V3.3 *** A2Q5V9_MEDTR)
LesAffx.22898.1.S1_at	-2.72	not assigned.unknown	--- | gb:BM413132 /DB_XREF=gi:18264762 /DB_XREF=EST587459 /CLONE=cLEG62I20 /TID=LesAffx.22898.1 /CNT=9 /FEA=mRNA /TIER=ConsEnd /STK=0 /NOTE=sequence(s) not in UniGene /REP_ORG=L. esculentum	hypothetical protein LELG_04581 [Lodderomyces elongisporus NRRL YB-4239]	0.00273107	Solyc10g081570.3.1	Marmande
LesAffx.23332.2.S1_at	+2.08	hormone metabolism.auxin.induced-regulated-responsive-activated	--- | gb:AI896627 /DB_XREF=gi:5602529 /DB_XREF=EST266070 /CLONE=cLEC16G12 /TID=LesAffx.23332.2 /CNT=1 /FEA=EST /TIER=ConsEnd /STK=0 /NOTE=sequence(s) not in UniGene /REP_ORG=L. esculentum	unknown	0.01541862	Solyc02g078500.2.1	Aluminum induced protein with YGL and LRDR motifs (AHRD V3.3 *** Q9FG81_ARATH)
LesAffx.2597.1.S1_at	+2.16	development.unspecified	--- | gb:AW093286 /DB_XREF=gi:6058881 /DB_XREF=EST286466 /CLONE=cLET24G14 /TID=LesAffx.2597.1 /CNT=2 /FEA=EST /TIER=ConsEnd /STK=0 /NOTE=sequence(s) not in UniGene /REP_ORG=L. esculentum	senescence-associated protein [Nicotiana tabacum]	0.00910173	Solyc02g083280.4.1
LesAffx.3253.1.S1_at	-2.38	misc.cytochrome P450	--- | gb:BM412445 /DB_XREF=gi:18264075 /DB_XREF=EST586772 /CLONE=cLEG60G15 /TID=LesAffx.3253.1 /CNT=38 /FEA=EST /TIER=ConsEnd /STK=0 /NOTE=sequence(s) not in UniGene /REP_ORG=L. esculentum	ABA 8'-hydroxylase CYP707A1 [Solanum tuberosum]	0.00195367	Solyc08g005610.3.1	Cytochrome P450 (AHRD V3.3 *** A0A200R6R4_9MAGN)
LesAffx.3253.2.S1_at	-2.02	misc.cytochrome P450	--- | gb:AW034203 /DB_XREF=gi:5892959 /DB_XREF=EST277774 /CLONE=cLEC33E2 /TID=LesAffx.3253.2 /CNT=21 /FEA=EST /TIER=ConsEnd /STK=0 /NOTE=sequence(s) not in UniGene /REP_ORG=L. esculentum	ABA 8'-hydroxylase CYP707A1 [Solanum tuberosum]	0.02033064	Solyc08g005610.3.1	Cytochrome P450 (AHRD V3.3 *** A0A200R6R4_9MAGN)
LesAffx.62131.1.S1_at	+2.13	protein.postranslational modification	--- | gb:BE437087 /DB_XREF=gi:9434930 /DB_XREF=EST408205 /CLONE=cLEG35M18 /TID=LesAffx.62131.1 /CNT=1 /FEA=EST /TIER=ConsEnd /STK=0 /NOTE=sequence(s) not in UniGene /REP_ORG=L. esculentum	L-allo-threonine aldolase-related protein [Solanum tuberosum]	0.04959000	Solyc04g009960.3.1	Threonine aldolase (AHRD V3.3 *** A0A2I0VGR9_9ASPA)
LesAffx.63489.1.S1_at	+2.04	not assigned.no ontology	--- | gb:BI921137 /DB_XREF=gi:16217165 /DB_XREF=EST541040 /CLONE=cLEC72G13 /TID=LesAffx.63489.1 /CNT=3 /FEA=EST /TIER=ConsEnd /STK=0 /NOTE=sequence(s) not in UniGene /REP_ORG=L. esculentum	unnamed protein product [Vitis vinifera]	0.04571830	Solyc07g042510.3.1	Bax inhibitor 1-related (AHRD V3.3 *** A0A200RBK8_9MAGN)
LesAffx.66458.1.A1_at	-2.34	development.storage proteins	--- | gb:CK720557 /DB_XREF=gi:50880208 /DB_XREF=LEECI01C08 /CLONE=LEECI01C08 /TID=LesAffx.66458.1 /CNT=1 /FEA=EST /TIER=ConsEnd /STK=0 /NOTE=sequence(s) not in UniGene /REP_ORG=L. esculentum	predicted protein [Populus trichocarpa]	0.01970208	Solyc09g090600.3.1	acid phosphatase 1-like (AHRD V3.3 *** A0A1U7W5M1_NICSY)
LesAffx.69992.1.S1_at	+2.16	amino acid metabolism.synthesis.aspartate family.methionine	--- | gb:BI936016 /DB_XREF=gi:16250488 /DB_XREF=EST555905 /CLONE=cTOD24P13 /TID=LesAffx.69992.1 /CNT=1 /FEA=EST /TIER=ConsEnd /STK=0 /NOTE=sequence(s) not in UniGene /REP_ORG=L. esculentum	predicted protein [Populus trichocarpa]	0.01553266	Solyc08g083110.4.1	Methionine gamma-lyase (AHRD V3.3 *** A0A1U8G8Y5_CAPAN)
LesAffx.9910.1.S1_at	-3.44	RNA.regulation of transcription.WRKY domain transcription factor family	LOC100191120 | WRKY	WRKY [Solanum lycopersicum]	0.00823101	Solyc03g116890.3.1	WRKY transcription factor 39

## Sheet: MMNema vs MMcontrol 12dpi
MoneymakerNematodes vs MoneymakerControl 12dpi
Transcript ID	Fold change	Mapman Function	Affymetrix Description	TFGD Function	pval (LiMMA)	ITAG4.1
AFFX-BioB-M_at	-2.05	not assigned.unknown	--- | E. coli /GEN=bioB /DB_XREF=gb:J04423.1 /NOTE=SIF corresponding to nucleotides 2482-2739 of gb:J04423.1 /DEF=E.coli 7,8-diamino-pelargonic acid (bioA), biotin synthetase (bioB), 7-keto-8-amino-pelargonic acid synthetase (bioF), bioC protein, and dethiobiotin synthetase (bioD), complete cds.	biotin synthetase [Escherichia coli]	0.04902643	no match
AFFX-Les-r2-Ec-bioB-3_at	-2.27	not assigned.unknown	--- | E. coli /GEN=bioB /DB_XREF=gb:J04423.1 /NOTE=SIF corresponding to nucleotides 2772-3004 of gb:J04423.1 /DEF=E.coli 7,8-diamino-pelargonic acid (bioA), biotin synthetase (bioB), 7-keto-8-amino-pelargonic acid synthetase (bioF), bioC protein, and dethiobiotin synthetase (bioD), complete cds.	biotin synthetase [Escherichia coli]	0.02867689	no match
AFFX-r2-Ec-bioB-3_at	-2.12	not assigned.unknown	--- | E. coli /GEN=bioB /DB_XREF=gb:J04423.1 /NOTE=SIF corresponding to nucleotides 2772-3004 of gb:J04423.1 /DEF=E.coli 7,8-diamino-pelargonic acid (bioA), biotin synthetase (bioB), 7-keto-8-amino-pelargonic acid synthetase (bioF), bioC protein, and dethiobiotin synthetase (bioD), complete cds.	biotin synthetase [Escherichia coli]	0.02622447	no match
Les.100.1.S1_at	-4.13	not assigned.unknown	Dif10 | extensin-like protein Dif10	extensin-like protein Dif10 [Solanum lycopersicum]	0.00428073	no match
Les.102.1.S1_at	-4.18	transport.phosphate	LePT2 | inorganic phosphate transporter	inorganic phosphate transporter [Lycopersicon esculentum]	0.00006674	no match
Les.1851.1.A1_at	+2.61	development.unspecified	--- | gb:BG629607 /DB_XREF=gi:13681080 /DB_XREF=cC-esflcLEL29F10d1 /CLONE=cC-esflcLEL29F10d1 /TID=Les.1851.1 /CNT=1 /FEA=EST /TIER=ConsEnd /STK=1 /UG=Les.1851 /UG_TITLE=Transcribed locus, weakly similar to NP_188797.1 Arabidopsis thaliana At3g21600 gene /REP_ORG=L. esculentum	No hits found	0.00167504	no match
Les.232.1.S1_at	-2.22	protein.degradation.subtilases	--- | gb:AW649825 /DB_XREF=gi:7411063 /DB_XREF=EST328279 /CLONE=cLEI9N17 /TID=Les.232.1 /CNT=3 /FEA=EST /TIER=ConsEnd /STK=0 /UG=Les.232 /UG_TITLE=Transcribed locus, weakly similar to NP_566473.2 Arabidopsis thaliana At3g14067 gene /REP_ORG=L. esculentum	No hits found	0.00252215	no match
Les.2881.3.S1_at	-2.00	protein.synthesis.ribosomal protein.eukaryotic.60S subunit.L23	--- | gb:BM409080 /DB_XREF=gi:18260710 /DB_XREF=EST583407 /CLONE=cLEG47G7 /TID=Les.2881.3 /CNT=6 /FEA=EST /TIER=ConsEnd /STK=0 /UG=Les.2881 /UG_TITLE=Transcribed locus, highly similar to NP_180895.1 Arabidopsis thaliana At2g33370 gene /REP_ORG=L. esculentum	predicted protein [Populus trichocarpa]	0.00127431	no match
Les.4413.1.A1_at	-2.12	not assigned.unknown	--- | gb:BG628411 /DB_XREF=gi:13679884 /DB_XREF=cC-esflcLEL22C06d1 /CLONE=cC-esflcLEL22C06d1 /TID=Les.4413.1 /CNT=1 /FEA=EST /TIER=ConsEnd /STK=1 /UG=Les.4413 /UG_TITLE=Transcribed locus /REP_ORG=L. esculentum	No hits found	0.01252016	no match
Les.5956.2.S1_at	+2.03	not assigned.unknown	PDH | Proline dehydrogenase	cold-stress inducible protein [Solanum tuberosum]	0.00023774	no match
Les.822.2.A1_at	-2.21	not assigned.unknown	--- | gb:BG627627 /DB_XREF=gi:13679100 /DB_XREF=cC-esflcLEL18L05d1 /CLONE=cC-esflcLEL18L05d1 /TID=Les.822.2 /CNT=1 /FEA=EST /TIER=ConsEnd /STK=0 /UG=Les.822 /UG_TITLE=Transcribed locus, weakly similar to NP_197955.1 Arabidopsis thaliana At5g25830 gene /REP_ORG=L. esculentum	No hits found	0.00102551	no match
LesAffx.65922.1.S1_at	-2.27	not assigned.unknown	--- | gb:AI637288 /DB_XREF=gi:4689522 /DB_XREF=DBno. 184 /CLONE=DBno. 184 /TID=LesAffx.65922.1 /CNT=1 /FEA=EST /TIER=ConsEnd /STK=0 /NOTE=sequence(s) not in UniGene /REP_ORG=L. esculentum	hypothetical protein [Nicotiana tabacum]	0.04493327	no match
Les.1334.1.A1_at	+2.07	signalling.receptor kinases.DUF 26	--- | gb:BG630902 /DB_XREF=gi:13682375 /DB_XREF=cC-esflcLEL5H03a1 /CLONE=cC-esflcLEL5H03a1 /TID=Les.1334.1 /CNT=1 /FEA=EST /TIER=ConsEnd /STK=0 /UG=Les.1334 /UG_TITLE=Transcribed locus /REP_ORG=L. esculentum	No hits found	0.00048357	Solyc11g007430.3.1	Receptor-like protein kinase (AHRD V3.3 *** A0A2K3L8M9_TRIPR)
Les.1389.1.S1_at	+2.11	lipid metabolism.lipid transfer proteins etc	ltpg2 | non-specific lipid transfer protein	RecName: Full=Non-specific lipid-transfer protein 2; Short=LTP 2; Flags: Precursor	0.03205438	Solyc10g075070.3.1	Non-specific lipid-transfer protein (AHRD V3.3 *** K4D1U9_SOLLC)
Les.14.1.S1_at	+2.78	protein.degradation.subtilases	SBT2 | SBT2 protein	SBT2 [Solanum lycopersicum]	0.01691377	Solyc03g006970.1.1	serine protease SBT2
Les.1721.1.A1_at	+3.75	not assigned.unknown	--- | gb:BG628370 /DB_XREF=gi:13679843 /DB_XREF=cC-esflcLEL21P11d1 /CLONE=cC-esflcLEL21P11d1 /TID=Les.1721.1 /CNT=4 /FEA=EST /TIER=ConsEnd /STK=1 /UG=Les.1721 /UG_TITLE=Transcribed locus, weakly similar to NP_568422.1 Arabidopsis thaliana At5g22580 gene /REP_ORG=L. esculentum	No hits found	0.00641016	Solyc11g066950.2.1	Stress responsive A/B barrel domain-containing protein (AHRD V3.3 *** A0A2K3N653_TRIPR)
Les.1721.2.S1_at	+3.26	not assigned.unknown	--- | gb:BF113580 /DB_XREF=gi:10943270 /DB_XREF=EST441170 /CLONE=cLEY21B21 /TID=Les.1721.2 /CNT=6 /FEA=EST /TIER=ConsEnd /STK=0 /UG=Les.1721 /UG_TITLE=Transcribed locus, weakly similar to NP_568422.1 Arabidopsis thaliana At5g22580 gene /REP_ORG=L. esculentum	unknown [Medicago truncatula]	0.00106150	Solyc11g066950.2.1	Stress responsive A/B barrel domain-containing protein (AHRD V3.3 *** A0A2K3N653_TRIPR)
Les.178.1.S1_at	+2.27	cell wall.degradation.pectate lyases and polygalacturonases	--- | gb:BT012841.1 /DB_XREF=gi:47104256 /TID=Les.178.1 /CNT=22 /FEA=mRNA /TIER=ConsEnd /STK=0 /UG=Les.178 /UG_TITLE=Transcribed locus, weakly similar to NP_196304.1 Arabidopsis thaliana At5g06860 gene /DEF=Lycopersicon esculentum clone 113909R, mRNA sequence. /REP_ORG=L. esculentum	polygalacturonase inhibitor protein	0.02556282	Solyc07g065090.2.1	Polygalacturonase inhibiting protein (AHRD V3.3 *** C4PG28_SOLTO)
Les.195.1.S1_at	+2.82	not assigned.no ontology	--- | gb:BM411019 /DB_XREF=gi:18262649 /DB_XREF=EST585346 /CLONE=cLEG55K12 /TID=Les.195.1 /CNT=20 /FEA=EST /TIER=ConsEnd /STK=0 /UG=Les.195 /UG_TITLE=Transcribed locus, weakly similar to NP_182147.1 Arabidopsis thaliana At2g46240 gene /REP_ORG=L. esculentum	No hits found	0.00042257	Solyc01g095330.2.1	Unknown protein
Les.2044.2.S1_at	+2.17	transport.potassium	--- | gb:AW443278 /DB_XREF=gi:6985460 /DB_XREF=EST308208 /CLONE=cLET43N13 /TID=Les.2044.2 /CNT=3 /FEA=EST /TIER=ConsEnd /STK=0 /UG=Les.2044 /UG_TITLE=Transcribed locus, weakly similar to NP_567651.1 Arabidopsis thaliana At4g22200 gene /REP_ORG=L. esculentum	putative inward rectifying potassium channel [Solanum tuberosum]	0.00097443	Solyc01g104030.3.1	Potassium channel AKT2 (AHRD V3.3 *** A0A1U8E6Z3_CAPAN)
Les.228.1.S1_a_at	-3.13	misc.protease inhibitor/seed storage/lipid transfer protein (LTP) family protein	LOC543672 | hypothetical LOC543672	putative proline-rich protein [Lycopersicon esculentum]	0.00036007	Solyc12g009650.2.1	Sl proline-rich protein
Les.228.1.S1_at	-2.15	misc.protease inhibitor/seed storage/lipid transfer protein (LTP) family protein	LOC543672 | hypothetical LOC543672	putative proline-rich protein [Lycopersicon esculentum]	0.01720238	Solyc12g009650.2.1	Sl proline-rich protein
Les.2307.1.A1_at	-3.06	TCA / org. transformation.TCA.succinate dehydrogenase	LOC543568 | succinate dehydrogenase	succinate dehydrogenase [Lycopersicon esculentum]	0.00575980	Solyc02g092730.4.1	Succinate dehydrogenase [ubiquinone] iron-sulfur subunit, mitochondrial (AHRD V3.3 *** A0A2G3ACT7_CAPAN)
Les.2417.1.S1_at	+2.08	development.unspecified	--- | gb:AI779519 /DB_XREF=gi:5277560 /DB_XREF=EST260398 /CLONE=cLES8C10 /TID=Les.2417.1 /CNT=20 /FEA=EST /TIER=ConsEnd /STK=0 /UG=Les.2417 /UG_TITLE=Transcribed locus, weakly similar to NP_190291.1 Arabidopsis thaliana At3g47070 gene /REP_ORG=L. esculentum	predicted protein [Populus trichocarpa]	0.01375874	Solyc06g076790.1.1	Thylakoid soluble phosphoprotein TSP9 (AHRD V3.3 *-* A0A200Q7Q2_9MAGN)
Les.2476.1.S1_at	+3.17	stress.abiotic.touch/wounding//stress.abiotic.unspecified	LOC544070 | wound induced protein	wound induced protein [Solanum lycopersicum]	0.04730424	Solyc07g054760.1.1	Wound-responsive family protein (AHRD V3.3 *** A0A2K3L288_TRIPR)
Les.2500.1.S1_at	-2.06	not assigned.unknown	--- | gb:AW625444 /DB_XREF=gi:7338471 /DB_XREF=EST319351 /CLONE=cLEZ15G15 /TID=Les.2500.1 /CNT=3 /FEA=EST /TIER=ConsEnd /STK=0 /UG=Les.2500 /UG_TITLE=Transcribed locus, weakly similar to NP_563914.1 Arabidopsis thaliana At1g12810 gene /REP_ORG=L. esculentum	No hits found	0.00765534	Solyc01g009750.3.1	cysteine-rich and transmembrane domain-containing protein WIH2 (AHRD V3.3 *-* XP_004228441.1)
Les.2504.1.A1_at	+2.16	hormone metabolism.salicylic acid.synthesis-degradation	--- | gb:BG628687 /DB_XREF=gi:13680160 /DB_XREF=cC-esflcLEL23D18a1 /CLONE=cC-esflcLEL23D18a1 /TID=Les.2504.1 /CNT=2 /FEA=EST /TIER=ConsEnd /STK=1 /UG=Les.2504 /UG_TITLE=Transcribed locus, weakly similar to NP_173394.1 Arabidopsis thaliana At1g19640 gene /REP_ORG=L. esculentum	No hits found	0.02584137	Solyc09g091550.3.1	S-adenosyl-L-methionine-dependent methyltransferases superfamily protein (AHRD V3.3 *** A0A2U1PMX3_ARTAN)
Les.253.1.S1_at	+2.02	cell wall.degradation.pectate lyases and polygalacturonases	LOC100147718 | Hypothetical protein LOC100147718	BURP domain-containing protein [Solanum lycopersicum]	0.00017412	Solyc08g068150.4.1	BURP domain-containing protein (AHRD V3.3 *-* A0A2U1QID7_ARTAN)
Les.2700.1.S1_at	+2.16	not assigned.disagreeing hits	--- | gb:BG735044 /DB_XREF=gi:14084733 /DB_XREF=cC-esflcLEL22P16a1 /TID=Les.2700.1 /CNT=5 /FEA=EST /TIER=ConsEnd /STK=1 /UG=Les.2700 /UG_TITLE=Transcribed locus /REP_ORG=L. esculentum	No hits found	0.00408643	Solyc01g028807.1.1	Unknown protein
Les.2775.3.S1_at	-2.25	metal handling.regulation	--- | gb:AI778744 /DB_XREF=gi:5276785 /DB_XREF=EST259623 /CLONE=cLES6A22 /TID=Les.2775.3 /CNT=5 /FEA=EST /TIER=ConsEnd /STK=0 /UG=Les.2775 /UG_TITLE=Transcribed locus, moderately similar to NP_567441.1 Arabidopsis thaliana At4g14710 gene /REP_ORG=L. esculentum	No hits found	0.00315185	Solyc09g082650.4.1	1,2-dihydroxy-3-keto-5-methylthiopentene dioxygenase (AHRD V3.3 *** A8UGP3_SOLTU)
Les.2868.2.S1_at	+2.03	RNA.regulation of transcription.putative transcription regulator	--- | gb:BM412461 /DB_XREF=gi:18264091 /DB_XREF=EST586788 /CLONE=cLEG60K13 /TID=Les.2868.2 /CNT=3 /FEA=EST /TIER=ConsEnd /STK=0 /UG=Les.2868 /UG_TITLE=Transcribed locus, weakly similar to NP_190436.2 Arabidopsis thaliana At3g48670 gene /REP_ORG=L. esculentum	PREDICTED: hypothetical protein [Vitis vinifera]	0.00692225	Solyc06g051810.4.1
Les.2868.3.S1_at	+2.16	RNA.regulation of transcription.putative transcription regulator	--- | gb:AW930763 /DB_XREF=gi:8106164 /DB_XREF=EST356606 /CLONE=cLEF40J12 /TID=Les.2868.3 /CNT=2 /FEA=EST /TIER=ConsEnd /STK=0 /UG=Les.2868 /UG_TITLE=Transcribed locus, weakly similar to NP_190436.2 Arabidopsis thaliana At3g48670 gene /REP_ORG=L. esculentum	PREDICTED: hypothetical protein [Vitis vinifera]	0.01536221	Solyc06g051810.4.1
Les.3055.1.S1_at	+2.54	cell.cycle	CycD3;3 | CycD3;3 protein	CycD3;3 [Solanum lycopersicum]	0.00817404	Solyc04g078470.3.1	D-type cyclin-3
Les.3124.1.S1_at	+2.04	protein.postranslational modification	SlPP2C-1 | protein phosphatase 2C ABI2 homolog	protein phosphatase 2C ABI2 homolog [Solanum lycopersicum]	0.03090755	Solyc03g121880.4.1
Les.3330.1.S1_at	-2.11	cell wall.cell wall proteins.AGPs	--- | gb:AW650121 /DB_XREF=gi:7411359 /DB_XREF=EST328575 /CLONE=cLEI12A19 /TID=Les.3330.1 /CNT=11 /FEA=EST /TIER=ConsEnd /STK=0 /UG=Les.3330 /UG_TITLE=Transcribed locus, weakly similar to NP_193009.1 Arabidopsis thaliana At4g12730 gene /REP_ORG=L. esculentum	fasciclin-like arabinogalactan protein [Populus trichocarpa]	0.00820863	Solyc07g045440.1.1	Fasciclin-like arabinogalactan protein 2 (AHRD V3.3 *** A0A2G3BYC2_CAPCH)
Les.3429.1.S1_at	-2.03	DNA.synthesis/chromatin structure.histone	--- | gb:BM956737 /DB_XREF=gi:27414393 /DB_XREF=3-F-1 /TID=Les.3429.1 /CNT=6 /FEA=EST /TIER=ConsEnd /STK=1 /UG=Les.3429 /UG_TITLE=Transcribed locus, highly similar to NP_849529.1 Arabidopsis thaliana At4g40040 gene /REP_ORG=L. esculentum	histone H3 [Zea mays]	0.03613008	Solyc11g010230.2.1	Histone H3 (AHRD V3.3 *** A0A2K1J132_PHYPA)
Les.3466.1.S1_at	-2.21	hormone metabolism.jasmonate.synthesis-degradation.allene oxidase synthase	--- | gb:AF461042.1 /DB_XREF=gi:19310991 /TID=Les.3466.1 /CNT=2 /FEA=FLmRNA /TIER=FL /STK=1 /UG=Les.3466 /DEF=Lycopersicon esculentum cytochrome P450 CYP74C4 mRNA, complete cds. /PROD=cytochrome P450 CYP74C4 /FL=gb:AF461042.1 /REP_ORG=L. esculentum	cytochrome P450 CYP74C4 [Lycopersicon esculentum]	0.00779050	Solyc01g109160.4.1	CYP74C4
Les.3480.1.S1_at	-2.13	transport.sulphate	ST1 | sulfate transporter 1	sulfate transporter 1 [Lycopersicon esculentum]	0.00194555	Solyc10g047170.2.1	sulfate transporter 1
Les.3504.1.S1_at	-2.53	transport.metal	LOC543597 | iron-regulated transporter 1	iron-regulated transporter 1 [Lycopersicon esculentum]	0.02071089	Solyc02g069190.4.1
Les.3528.1.S1_at	-2.01	transport.misc	AO3 | aldehyde oxidase	aldehyde oxidase [Lycopersicon esculentum]	0.00806974	Solyc11g071580.2.1	aldehyde oxidase 5pseudogene
Les.3545.1.S1_at	-2.01	secondary metabolism.isoprenoids.carotenoids	CrtR-b1 | beta-carotene hydroxylase	beta-carotene hydroxylase [Solanum lycopersicum]	0.00260321	Solyc06g036260.3.1	beta-carotene hydroxylase-1
Les.3559.1.A1_at	+3.22	not assigned.unknown	LOC543741 | gamma-thionin	gamma-thionin [Solanum lycopersicum]	0.03121320	Solyc07g007755.1.1
Les.3579.1.S1_at	-2.02	not assigned.no ontology	LOC778300 | Metallothionein-like protein	RecName: Full=Metallothionein-like protein type 2	0.00429865	Solyc04g058150.3.1	Metallothionein-like protein (AHRD V3.3 *** A8DUB1_SOLLC)
Les.3582.1.S1_at	-3.13	stress.abiotic.unspecified	Mdip1 | germin-like protein	germin-like protein [Solanum lycopersicum]	0.00009994	Solyc01g102380.5.1.1
Les.3583.1.A1_at	+2.93	stress.biotic	TSI-1 | TSI-1 protein	TSI-1 protein [Solanum lycopersicum]	0.03227136	Solyc09g090980.3.1	pathogenesis-related protein STH-2-like (AHRD V3.3 *** A0A1U7Y3H6_NICSY)
Les.3601.1.S1_s_at	-2.93	not assigned.unknown	LOC100125901 | glycine-rich protein /// glycine-rich protein /// glycine-rich protein /// glycine-rich protein	extensin class I (clone w1-8 L) - tomato (fragment)	0.03999425	Solyc09g082810.3.1	Unknown protein
Les.3610.1.S1_at	+2.01	not assigned.unknown	LOC544300 | glycine rich protein	glycine rich protein [Solanum lycopersicum]	0.02616461	Solyc02g032910.3.1	glycine rich protein precursor (AHRD V3.3 *-* NP_001233996.1)
Les.3625.1.S1_at	+2.20	hormone metabolism.gibberelin.induced-regulated-responsive-activated	RSI-1 | RSI-1 protein	RecName: Full=Protein RSI-1; AltName: Full=TR132; Flags: Precursor	0.01263202	Solyc11g011210.2.1	Gibberellin-regulated protein 12 (AHRD V3.3 *** A0A1U8GMV5_CAPAN)
Les.3669.1.S1_at	-2.11	major CHO metabolism.degradation.sucrose.Susy	LOC543961 | sucrose synthase	RecName: Full=Sucrose synthase; AltName: Full=Sucrose-UDP glucosyltransferase	0.01719021	Solyc12g009300.3.1	fruit sucrose synthase
Les.3706.1.S1_at	+2.90	RNA.regulation of transcription.Aux/IAA family	IAA3 | IAA3 protein	IAA3 [Lycopersicon esculentum]	0.00209484	Solyc09g065850.4.1	auxin-regulated IAA3
Les.3738.1.A1_at	-2.21	transport.p- and v-ATPases.H+-transporting two-sector ATPase	LOC543663 | hypothetical LOC543663	putative vacuolar proton ATPase subunit E [Lycopersicon esculentum]	0.00296098	Solyc08g081910.3.1	V-type proton ATPase subunit E (AHRD V3.3 *** A0A2G3DAR4_CAPCH)
Les.3742.1.S1_at	+2.24	not assigned.unknown	Prg1 | Pto-responsive gene 1 protein	Pto-responsive gene 1 protein [Lycopersicon esculentum]	0.02841717	Solyc11g011030.2.1	Pto-responsive gene 1
Les.38.1.S1_at	+2.56	RNA.regulation of transcription.MYB domain transcription factor family	THM16 | myb-related transcription factor	myb-related transcription factor [Solanum lycopersicum]	0.00559985	Solyc11g011050.2.1	R2R3MYB transcription factor 43
Les.393.3.S1_at	-2.04	protein.targeting.secretory pathway.vacuole	cp | Cysteine protease	cysteine protease [Solanum lycopersicum]	0.01426255	Solyc12g095910.2.1	cysteine protease
Les.3984.1.S1_at	-2.07	RNA.regulation of transcription.AP2/EREBP, APETALA2/Ethylene-responsive element binding protein family	DREB2 | dehydration responsive element binding protein	dehydration responsive element binding protein [Lycopersicon esculentum]	0.00766253	Solyc12g008350.3.1	dehydration responsive element binding protein 2
Les.3995.1.S1_at	-2.19	not assigned.unknown	LOC778328 | methionine rich arabinogalactan	No hits found	0.00060555	Solyc08g078020.1.1	Methionine rich arabinogalactan (AHRD V3.3 *-* Q52QJ6_SOLLC)
Les.4062.1.S1_at	-2.60	not assigned.unknown	--- | gb:AW442471 /DB_XREF=gi:6984653 /DB_XREF=EST307401 /CLONE=cLET28O6 /TID=Les.4062.1 /CNT=3 /FEA=mRNA /TIER=ConsEnd /STK=0 /UG=Les.4062 /UG_TITLE=(DB210) meloidogyne-induced giant cell protein mRNA, 3 end. /REP_ORG=L. esculentum	No hits found	0.00660399	Solyc01g097570.2.1	Protein SUPPRESSOR OF K(+) TRANSPORT GROWTH DEFECT.1
Les.4087.1.S1_at	+2.70	RNA.regulation of transcription.Aux/IAA family	IAA8 | IAA8 protein	Auxin-responsive protein IAA1, putative [Ricinus communis]	0.00084584	Solyc03g120390.3.1	auxin-regulated IAA15
Les.41.1.S1_at	+2.38	RNA.regulation of transcription.MYB domain transcription factor family	THM27 | transcription factor	transcription factor [Solanum lycopersicum]	0.00527407	Solyc10g055410.2.1	R2R3MYB transcription factor 32
Les.4149.3.S1_at	-2.61	signalling.calcium	--- | gb:BM412305 /DB_XREF=gi:18263935 /DB_XREF=EST586632 /CLONE=cLEG59J19 /TID=Les.4149.3 /CNT=8 /FEA=EST /TIER=ConsEnd /STK=0 /UG=Les.4149 /UG_TITLE=Transcribed locus, moderately similar to NP_195592.1 Arabidopsis thaliana At4g38810 gene /REP_ORG=L. esculentum	39 kDa EF-Hand containing protein [Solanum tuberosum]	0.01769936	Solyc01g111040.4.1	Calcium-binding EF-hand family protein (AHRD V3.3 *** A0A2U1MN65_ARTAN)
Les.417.1.S1_at	+4.83	hormone metabolism.gibberelin.induced-regulated-responsive-activated	--- | gb:BG629973 /DB_XREF=gi:13681446 /DB_XREF=cC-esflcLEL30K16a1 /CLONE=cC-esflcLEL30K16a1 /TID=Les.417.1 /CNT=4 /FEA=EST /TIER=ConsEnd /STK=2 /UG=Les.417 /UG_TITLE=Transcribed locus, weakly similar to NP_568914.1 Arabidopsis thaliana At5g59845 gene /REP_ORG=L. esculentum	RecName: Full=Snakin-1; Flags: Precursor	0.00462430	Solyc04g078195.1.1	Gibberellin-regulated protein (AHRD V3.3 *** K0E174_POPTO)
Les.4299.1.S1_at	+3.10	misc.oxidases - copper, flavone etc.	--- | gb:BG625870 /DB_XREF=gi:13677343 /DB_XREF=cC-esflcLEL10A07d1 /CLONE=cC-esflcLEL10A07d1 /TID=Les.4299.1 /CNT=124 /FEA=mRNA /TIER=ConsEnd /STK=0 /UG=Les.4299 /UG_TITLE=Clone 134170F, mRNA sequence /REP_ORG=L. esculentum	RecName: Full=Polyphenol oxidase F, chloroplastic; Short=PPO; AltName: Full=Catechol oxidase; Flags: Precursor	0.02172666	Solyc08g074680.3.1	partialpolyphenol oxidase A
Les.4300.1.A1_at	+3.30	not assigned.unknown	--- | gb:BG628954 /DB_XREF=gi:13680427 /DB_XREF=cC-esflcLEL24I14d1 /CLONE=cC-esflcLEL24I14d1 /TID=Les.4300.1 /CNT=2 /FEA=EST /TIER=ConsEnd /STK=1 /UG=Les.4300 /UG_TITLE=Transcribed locus, moderately similar to NP_196703.1 Arabidopsis thaliana At5g11420 gene /REP_ORG=L. esculentum	No hits found	0.02393543	Solyc08g067030.3.1	DUF642 domain-containing protein (AHRD V3.3 *** A0A1Q3BRG3_CEPFO)
Les.4300.2.S1_at	+2.68	not assigned.unknown	--- | gb:AW217635 /DB_XREF=gi:6528509 /DB_XREF=EST296349 /CLONE=cTOC1E23 /TID=Les.4300.2 /CNT=17 /FEA=EST /TIER=ConsEnd /STK=0 /UG=Les.4300 /UG_TITLE=Transcribed locus, moderately similar to NP_196703.1 Arabidopsis thaliana At5g11420 gene /REP_ORG=L. esculentum	conserved hypothetical protein [Ricinus communis]	0.00895089	Solyc08g067030.3.1	DUF642 domain-containing protein (AHRD V3.3 *** A0A1Q3BRG3_CEPFO)
Les.4300.3.S1_at	+2.94	not assigned.unknown	--- | gb:BI932691 /DB_XREF=gi:16247163 /DB_XREF=EST552580 /CLONE=cTOC23N14 /TID=Les.4300.3 /CNT=5 /FEA=EST /TIER=ConsEnd /STK=0 /UG=Les.4300 /UG_TITLE=Transcribed locus, moderately similar to NP_196703.1 Arabidopsis thaliana At5g11420 gene /REP_ORG=L. esculentum	conserved hypothetical protein [Ricinus communis]	0.01588405	Solyc08g067030.3.1	DUF642 domain-containing protein (AHRD V3.3 *** A0A1Q3BRG3_CEPFO)
Les.4333.1.S1_at	+2.99	lipid metabolism.lipid transfer proteins etc	TSW12 | TSW12 protein	RecName: Full=Non-specific lipid-transfer protein 1; Short=LTP 1; Flags: Precursor	0.02903411	Solyc10g075070.3.1	Non-specific lipid-transfer protein (AHRD V3.3 *** K4D1U9_SOLLC)
Les.4337.1.S1_at	+2.40	mitochondrial electron transport / ATP synthesis.alternative oxidase	LOC543893 | alternative oxidase 1c	alternative oxidase 1c [Lycopersicon esculentum]	0.02622037	Solyc08g005550.4.1	alternative oxidase 1c
Les.4368.1.S1_s_at	-2.26	cell wall.cell wall proteins.LRR	LOC544060 | extensin (class II)	leucine-rich repeat/extensin [Nicotiana plumbaginifolia]	0.00469641	Solyc11g005150.3.1	entensin X55687
Les.4379.2.S1_at	-2.36	protein.synthesis.ribosomal protein.prokaryotic.chloroplast.50S subunit.L12	--- | gb:AI782318 /DB_XREF=gi:11388263 /DB_XREF=EST263197 /CLONE=cLES18F4 /TID=Les.4379.2 /CNT=10 /FEA=EST /TIER=ConsEnd /STK=0 /UG=Les.4379 /UG_TITLE=Transcribed locus, weakly similar to NP_189423.1 Arabidopsis thaliana At3g27850 gene /REP_ORG=L. esculentum	Joka20 [Nicotiana plumbaginifolia]	0.00165459	Solyc02g086730.3.1	Ribosomal protein L7/L12 (AHRD V3.3 *** A0A200R2P7_9MAGN)
Les.438.1.S1_at	+2.25	misc.cytochrome P450	LEJA1 | jasmonic acid 1	jasmonic acid 1 [Lycopersicon esculentum]	0.00977579	Solyc05g007180.3.1	jasmonic acid 1
Les.4399.2.S1_at	+2.20	not assigned.unknown	--- | gb:AI778950 /DB_XREF=gi:5276991 /DB_XREF=EST259829 /CLONE=cLES6L21 /TID=Les.4399.2 /CNT=3 /FEA=EST /TIER=ConsEnd /STK=0 /UG=Les.4399 /UG_TITLE=Transcribed locus, highly similar to NP_051099.1 Arabidopsis thaliana rpl2 gene /REP_ORG=L. esculentum	ribosomal protein L2 [Atropa belladonna]	0.00789376	Solyc10g012217.1.1	50S ribosomal protein L2, chloroplastic (AHRD V3.3 *** I6N9C2_DATST)
Les.4549.1.S1_at	+2.04	misc.gluco-, galacto- and mannosidases	--- | gb:BT013085.1 /DB_XREF=gi:47104500 /TID=Les.4549.1 /CNT=9 /FEA=mRNA /TIER=ConsEnd /STK=1 /UG=Les.4549 /UG_TITLE=Transcribed locus, moderately similar to NP_180858.1 Arabidopsis thaliana At2g32990 gene /DEF=Lycopersicon esculentum clone 114349R, mRNA sequence. /REP_ORG=L. esculentum	endo-1,4-beta-glucanase, putative [Ricinus communis]	0.00853562	Solyc07g049300.3.1	Endoglucanase (AHRD V3.3 *** A0A2G2WCY0_CAPBA)
Les.4596.1.S1_at	+3.46	not assigned.unknown	ACI29 | 60S ribosomal protein L10	defensin protein [Solanum pimpinellifolium]	0.00337313	Solyc07g007755.1.1
Les.462.1.S1_at	-2.92	cell wall.cell wall proteins.RGP	LOC543664 | hypothetical LOC543664	putative Golgi-associated protein [Lycopersicon esculentum]	0.01542662	Solyc04g005340.2.1	Alpha-1,4-glucan-protein synthase [udp-forming].1
Les.4707.1.S1_at	+2.44	cell wall.degradation.pectate lyases and polygalacturonases	--- | gb:BT012714.1 /DB_XREF=gi:47104129 /TID=Les.4707.1 /CNT=242 /FEA=mRNA /TIER=ConsEnd /STK=1 /UG=Les.4707 /UG_TITLE=Transcribed locus, moderately similar to NP_567707.1 Arabidopsis thaliana At4g24780 gene /DEF=Lycopersicon esculentum clone 113596R, mRNA sequence. /REP_ORG=L. esculentum	Pectate lyase [Prunus mume]	0.00204800	Solyc03g111690.4.1	Pectate lyase (AHRD V3.3 *** A0A2G2ZW27_CAPAN)
Les.4938.1.S1_at	+2.63	not assigned.unknown	--- | gb:BT012940.1 /DB_XREF=gi:47104355 /TID=Les.4938.1 /CNT=4 /FEA=mRNA /TIER=ConsEnd /STK=0 /UG=Les.4938 /UG_TITLE=Transcribed locus, weakly similar to NP_180787.1 Arabidopsis thaliana At2g32280 gene /DEF=Lycopersicon esculentum clone 114108R, mRNA sequence. /REP_ORG=L. esculentum	unknown [Populus trichocarpa]	0.00146352	Solyc12g005700.2.1	DUF1218 domain-containing protein (AHRD V3.3 *** A0A1Q3CI94_CEPFO)
Les.5030.1.S1_at	-2.25	secondary metabolism.simple phenols	LOC100147721 | laccase	laccase [Solanum lycopersicum]	0.00032839	Solyc05g043360.3.1	Laccase (AHRD V3.3 *** K4C0L8_SOLLC)
Les.5051.1.S1_at	+2.93	not assigned.unknown	--- | gb:BT013182.1 /DB_XREF=gi:47104597 /TID=Les.5051.1 /CNT=8 /FEA=mRNA /TIER=ConsEnd /STK=1 /UG=Les.5051 /UG_TITLE=Transcribed locus, weakly similar to NP_178243.2 Arabidopsis thaliana At2g01340 gene /DEF=Lycopersicon esculentum clone 134258F, mRNA sequence. /REP_ORG=L. esculentum	PREDICTED: hypothetical protein [Vitis vinifera]	0.00043559	Solyc05g008220.4.1
Les.5112.1.S1_at	-2.02	transport.Major Intrinsic Proteins.PIP	--- | gb:BT013300.1 /DB_XREF=gi:47104715 /TID=Les.5112.1 /CNT=2 /FEA=mRNA /TIER=ConsEnd /STK=0 /UG=Les.5112 /UG_TITLE=Transcribed locus, weakly similar to NP_198598.1 Arabidopsis thaliana At5g37820 gene /DEF=Lycopersicon esculentum clone 134932R, mRNA sequence. /REP_ORG=L. esculentum	Silicon transporter, putative [Ricinus communis]	0.00248138	Solyc03g013340.3.1	NOD26-like intrinsic protein 2.1
Les.5150.1.S1_at	+2.58	lipid metabolism.FA synthesis and FA elongation.acyl coa ligase	--- | gb:BT013389.1 /DB_XREF=gi:47104804 /TID=Les.5150.1 /CNT=13 /FEA=mRNA /TIER=ConsEnd /STK=0 /UG=Les.5150 /UG_TITLE=Transcribed locus, weakly similar to NP_173573.1 Arabidopsis thaliana At1g21540 gene /DEF=Lycopersicon esculentum clone 135570F, mRNA sequence. /REP_ORG=L. esculentum	PREDICTED: hypothetical protein [Vitis vinifera]	0.00958836	Solyc03g031940.4.1
Les.5442.1.S1_at	+4.70	RNA.regulation of transcription.Aux/IAA family	--- | gb:BT013931.1 /DB_XREF=gi:47105346 /TID=Les.5442.1 /CNT=8 /FEA=mRNA /TIER=ConsEnd /STK=0 /UG=Les.5442 /UG_TITLE=Transcribed locus, weakly similar to NP_567891.1 Arabidopsis thaliana At4g32280 gene /DEF=Lycopersicon esculentum clone 132929R, mRNA sequence. /REP_ORG=L. esculentum	predicted protein [Populus trichocarpa]	0.00005943	Solyc08g021820.3.1	auxin-regulated IAA29
Les.5455.1.S1_at	+2.00	RNA.regulation of transcription.B3 transcription factor family	--- | gb:BT013957.1 /DB_XREF=gi:47105372 /TID=Les.5455.1 /CNT=1 /FEA=mRNA /TIER=ConsEnd /STK=0 /UG=Les.5455 /UG_TITLE=Transcribed locus, weakly similar to NP_200636.1 Arabidopsis thaliana At5g58280 gene /DEF=Lycopersicon esculentum clone 132981R, mRNA sequence. /REP_ORG=L. esculentum	unnamed protein product [Vitis vinifera]	0.01576739	Solyc06g007530.2.1	B3 domain-containing protein (AHRD V3.3 *** A0A1Q3AS81_CEPFO)
Les.573.1.A1_at	+2.02	not assigned.no ontology	--- | gb:BG626322 /DB_XREF=gi:13677795 /DB_XREF=cC-esflcLEL11O01a1 /CLONE=cC-esflcLEL11O01a1 /TID=Les.573.1 /CNT=1 /FEA=EST /TIER=ConsEnd /STK=1 /UG=Les.573 /UG_TITLE=Transcribed locus, weakly similar to NP_567889.1 Arabidopsis thaliana At4g32190 gene /REP_ORG=L. esculentum	PREDICTED: hypothetical protein [Vitis vinifera]	0.02927959	Solyc08g022030.3.1	Myosin heavy chain-related protein (AHRD V3.3 *** Q8H1E5_ARATH)
Les.5775.1.A1_at	-2.22	RNA.processing	--- | gb:BT014544.1 /DB_XREF=gi:47105959 /TID=Les.5775.1 /CNT=1 /FEA=mRNA /TIER=ConsEnd /STK=0 /UG=Les.5775 /UG_TITLE=Transcribed locus, highly similar to NP_199698.1 Arabidopsis thaliana At5g48870 gene /DEF=Lycopersicon esculentum clone 133961F, mRNA sequence. /REP_ORG=L. esculentum	PREDICTED: hypothetical protein [Vitis vinifera]	0.00328438	Solyc09g091500.3.1	U6 snRNA-associated Sm-like protein LSm5 (AHRD V3.3 *** A0A1U8F707_CAPAN)
Les.5812.1.S1_at	+2.50	not assigned.unknown	--- | gb:AI779336 /DB_XREF=gi:5277377 /DB_XREF=EST260215 /CLONE=cLES7H2 /TID=Les.5812.1 /CNT=16 /FEA=mRNA /TIER=ConsEnd /STK=0 /UG=Les.5812 /UG_TITLE=Transcribed locus, weakly similar to NP_565335.1 Arabidopsis thaliana At2g06520 gene /REP_ORG=L. esculentum	predicted protein [Populus trichocarpa]	0.04556708	Solyc12g009070.1.1	Unknown protein
Les.5861.1.S1_at	+2.37	not assigned.no ontology	--- | gb:BF050616 /DB_XREF=gi:10804512 /DB_XREF=EST435774 /CLONE=cLEM19C7 /TID=Les.5861.1 /CNT=5 /FEA=mRNA /TIER=ConsEnd /STK=0 /UG=Les.5861 /UG_TITLE=Transcribed locus, weakly similar to NP_176681.1 Arabidopsis thaliana At1g65010 gene /REP_ORG=L. esculentum	unnamed protein product [Vitis vinifera]	0.00039586	Solyc03g097190.3.1	WEB family protein, chloroplastic (AHRD V3.3 *** A0A2G2VB89_CAPBA)
Les.5879.1.S1_at	-2.22	stress.abiotic	LOC543896 | alpha-DOX2	alpha-DOX2 [Lycopersicon esculentum]	0.00080270	Solyc02g087110.3.1,Solyc02g087070.4.1	Alpha-dioxygenase (AHRD V3.3 *** Q5GQ66_PEA)
Les.5943.1.S1_at	-2.03	not assigned.unknown	--- | gb:CK715613 /DB_XREF=gi:50879442 /DB_XREF=LERSF01D08 /CLONE=LERSF01D08 /TID=Les.5943.1 /CNT=4 /FEA=EST /TIER=ConsEnd /STK=0 /UG=Les.5943 /UG_TITLE=Transcribed locus, weakly similar to NP_031884.1 diaphanous homolog 1 (Drosophila) (Mus musculus) /REP_ORG=L. esculentum	No hits found	0.00008956	Solyc12g006980.2.1,Solyc12g006973.1.1	Leucine-rich repeat family protein (AHRD V3.3 *-* A0A061GNA0_THECC)
Les.631.2.S1_at	-2.26	transport.amino acids	--- | gb:BF113057 /DB_XREF=gi:10942667 /DB_XREF=EST440567 /CLONE=cLEG43A11 /TID=Les.631.2 /CNT=3 /FEA=EST /TIER=ConsEnd /STK=0 /UG=Les.631 /UG_TITLE=Transcribed locus, moderately similar to NP_566854.1 Arabidopsis thaliana At3g30390 gene /REP_ORG=L. esculentum	No hits found	0.02490633	Solyc02g065680.3.1	Amino acid transporter (AHRD V3.3 *** A0A200QY84_9MAGN)
Les.726.1.S1_at	+2.45	cell.organisation	--- | gb:BG627133 /DB_XREF=gi:13678606 /DB_XREF=cC-esflcLEL16E21d1 /CLONE=cC-esflcLEL16E21d1 /TID=Les.726.1 /CNT=6 /FEA=mRNA /TIER=ConsEnd /STK=1 /UG=Les.726 /UG_TITLE=Transcribed locus, weakly similar to NP_200829.2 Arabidopsis thaliana At5g60210 gene /REP_ORG=L. esculentum	Myosin heavy chain-like protein, putative [Solanum demissum]	0.00191548	Solyc11g072490.2.1	Interactor of constitutive active ROPs-like protein (AHRD V3.3 *** A0A2K3N4K9_TRIPR)
Les.83.1.S1_at	+2.17	RNA.regulation of transcription.HB,Homeobox transcription factor family	LOC544007 | Knotted 1 (TKn1)	RecName: Full=Homeotic protein knotted-1; Short=TKN1	0.02077834	Solyc04g077210.3.1	Knotted 1
Les.99.1.S1_at	-2.01	RNA.RNA binding	Dif54 | extensin-like protein Dif54	extensin-like protein Dif54 [Solanum lycopersicum]	0.02681876	Solyc02g030220.1.1	Extensin-like protein Dif10 (AHRD V3.3 *-* Q43504_SOLLC)
LesAffx.10091.1.S1_at	+2.20	not assigned.no ontology	--- | gb:AI487223 /DB_XREF=gi:4382594 /DB_XREF=EST245545 /CLONE=cLED6G3 /TID=LesAffx.10091.1 /CNT=5 /FEA=EST /TIER=ConsEnd /STK=0 /NOTE=sequence(s) not in UniGene /REP_ORG=L. esculentum	predicted protein [Populus trichocarpa]	0.04075673	Solyc12g010980.3.1	HXXXD-type acyl-transferase family protein (AHRD V3.3 *** F4JBC7_ARATH)
LesAffx.10301.1.A1_at	+2.17	not assigned.unknown	--- | gb:CK715878 /DB_XREF=gi:50879707 /DB_XREF=LERSF02A13 /CLONE=LERSF02A13 /TID=LesAffx.10301.1 /CNT=1 /FEA=EST /TIER=ConsEnd /STK=0 /NOTE=sequence(s) not in UniGene /REP_ORG=L. esculentum	PREDICTED: hypothetical protein [Vitis vinifera]	0.00899016	Solyc01g079660.2.1	Cotton fiber protein (AHRD V3.3 *** Q570M0_ARATH)
LesAffx.1091.2.S1_at	-2.48	misc.short chain dehydrogenase/reductase (SDR)	--- | gb:BG132975 /DB_XREF=gi:12633163 /DB_XREF=EST465867 /CLONE=cTOE10L1 /TID=LesAffx.1091.2 /CNT=1 /FEA=EST /TIER=ConsEnd /STK=0 /NOTE=sequence(s) not in UniGene /REP_ORG=L. esculentum	short chain dehydrogenase [Solanum tuberosum]	0.00347220	Solyc06g071060.1.1	NAD(P)-binding Rossmann-fold superfamily protein (AHRD V3.3 *** A0A2U1Q367_ARTAN),Pfam:PF13561
LesAffx.12514.1.S1_at	+2.14	RNA.regulation of transcription.HB,Homeobox transcription factor family	--- | gb:BG131539 /DB_XREF=gi:12631727 /DB_XREF=EST464431 /CLONE=cTOE4B3 /TID=LesAffx.12514.1 /CNT=1 /FEA=EST /TIER=ConsEnd /STK=0 /NOTE=sequence(s) not in UniGene /REP_ORG=L. esculentum	PREDICTED: hypothetical protein [Vitis vinifera]	0.00179525	Solyc02g077590.1.1	Homeobox-leucine zipper-like protein (AHRD V3.3 *-* Q3HRT1_PICGL)
LesAffx.16672.1.A1_at	-2.12	not assigned.no ontology	--- | gb:AW625117 /DB_XREF=gi:7338132 /DB_XREF=EST313934 /CLONE=cLEZ10K1 /TID=LesAffx.16672.1 /CNT=3 /FEA=EST /TIER=ConsEnd /STK=0 /NOTE=sequence(s) not in UniGene /REP_ORG=L. esculentum	GID1-5 [Gossypium hirsutum]	0.00096730	Solyc01g098390.3.1	Gibberellin receptor (AHRD V3.3 *** E3VJP7_9FABA)
LesAffx.17303.1.A1_at	+2.35	not assigned.unknown	--- | gb:CK715495 /DB_XREF=gi:50879324 /DB_XREF=LERCD04N18 /CLONE=LERCD04N18 /TID=LesAffx.17303.1 /CNT=2 /FEA=EST /TIER=ConsEnd /STK=0 /NOTE=sequence(s) not in UniGene /REP_ORG=L. esculentum	predicted protein [Populus trichocarpa]	0.00461301	Solyc10g080670.2.1	Transmembrane protein, putative (AHRD V3.3 *** A2Q5V9_MEDTR)
LesAffx.17663.2.S1_at	-2.07	not assigned.unknown	--- | gb:CK715113 /DB_XREF=gi:50878942 /DB_XREF=LECAD02J12 /CLONE=LECAD02J12 /TID=LesAffx.17663.2 /CNT=1 /FEA=EST /TIER=ConsEnd /STK=0 /NOTE=sequence(s) not in UniGene /REP_ORG=L. esculentum	predicted protein [Populus trichocarpa]	0.00069744	Solyc12g055990.2.1	Abscisic acid receptor PYL10 (AHRD V3.3 *** A0A2G2VH30_CAPBA)
LesAffx.20959.1.S1_at	+2.07	RNA.regulation of transcription.unclassified	--- | gb:AW931624 /DB_XREF=gi:8107025 /DB_XREF=EST357467 /CLONE=cLEF45F2 /TID=LesAffx.20959.1 /CNT=1 /FEA=EST /TIER=ConsEnd /STK=0 /NOTE=sequence(s) not in UniGene /REP_ORG=L. esculentum	MAK16 protein-related [Arabidopsis thaliana]	0.00087125	Solyc01g005810.3.1	Protein MAK16 homolog (AHRD V3.3 *** A0A2G3DEE9_CAPCH)
LesAffx.21576.1.S1_at	-2.72	misc.protease inhibitor/seed storage/lipid transfer protein (LTP) family protein	--- | gb:AW624937 /DB_XREF=gi:11388395 /DB_XREF=EST313766 /CLONE=cLEZ8P6 /TID=LesAffx.21576.1 /CNT=5 /FEA=EST /TIER=ConsEnd /STK=0 /NOTE=sequence(s) not in UniGene /REP_ORG=L. esculentum	extensin-like protein [Capsicum chinense]	0.00688897	Solyc08g078930.1.1	Bifunctional inhibitor/lipid-transfer protein/seed storage 2S albumin superfamily protein (AHRD V3.3 *** A0A2U1PU47_ARTAN)
LesAffx.22898.1.S1_at	+2.15	not assigned.unknown	--- | gb:BM413132 /DB_XREF=gi:18264762 /DB_XREF=EST587459 /CLONE=cLEG62I20 /TID=LesAffx.22898.1 /CNT=9 /FEA=mRNA /TIER=ConsEnd /STK=0 /NOTE=sequence(s) not in UniGene /REP_ORG=L. esculentum	hypothetical protein LELG_04581 [Lodderomyces elongisporus NRRL YB-4239]	0.03238140	Solyc10g081570.3.1	Marmande
LesAffx.25974.1.S1_at	+2.09	not assigned.unknown	--- | gb:AI489378 /DB_XREF=gi:4384761 /DB_XREF=EST247729 /CLONE=cLED17A17 /TID=LesAffx.25974.1 /CNT=1 /FEA=EST /TIER=ConsEnd /STK=0 /NOTE=sequence(s) not in UniGene /REP_ORG=L. esculentum	predicted protein [Populus trichocarpa]	0.00789597	Solyc06g073450.4.1	hypothetical protein (DUF1685) (AHRD V3.3 *** AT1G05870.9)
LesAffx.26129.1.S1_at	+3.77	not assigned.unknown	--- | gb:BG134051 /DB_XREF=gi:12634239 /DB_XREF=EST466943 /CLONE=cTOE15M1 /TID=LesAffx.26129.1 /CNT=1 /FEA=EST /TIER=ConsEnd /STK=0 /NOTE=sequence(s) not in UniGene /REP_ORG=L. esculentum	PREDICTED: hypothetical protein [Vitis vinifera]	0.00002983	Solyc10g079600.2.1	Two-component response regulator ARR9 (AHRD V3.3 *** A0A2G2VW67_CAPBA)
LesAffx.26180.1.S1_at	+2.76	not assigned.no ontology	--- | gb:BG132890 /DB_XREF=gi:12633078 /DB_XREF=EST465782 /CLONE=cTOE10I1 /TID=LesAffx.26180.1 /CNT=1 /FEA=EST /TIER=ConsEnd /STK=0 /NOTE=sequence(s) not in UniGene /REP_ORG=L. esculentum	hypothetical protein [Vitis vinifera]	0.00447378	Solyc03g150121.1.1	nudix hydrolase.1
LesAffx.286.9.S1_at	-3.13	transport.Major Intrinsic Proteins.TIP	--- | gb:CK716206 /DB_XREF=gi:50880035 /DB_XREF=LERSR01M07 /CLONE=LERSR01M07 /TID=LesAffx.286.9 /CNT=1 /FEA=EST /TIER=ConsEnd /STK=0 /NOTE=sequence(s) not in UniGene /REP_ORG=L. esculentum	similar to aquaporin [Solanum lycopersicum]	0.00474918	Solyc10g083880.2.1	tonoplast intrinsic protein 1.3
LesAffx.30937.1.S1_at	+4.22	misc.cytochrome P450	--- | gb:AJ785090 /DB_XREF=gi:50892481 /DB_XREF=AJ785090 /CLONE=LE12BC05 /TID=LesAffx.30937.1 /CNT=1 /FEA=EST /TIER=ConsEnd /STK=0 /NOTE=sequence(s) not in UniGene /REP_ORG=L. esculentum var. cerasiforme	unnamed protein product [Vitis vinifera]	0.00389680	Solyc08g150102.1.1
LesAffx.31022.1.S1_at	-2.64	protein.degradation.aspartate protease	--- | gb:CK715372 /DB_XREF=gi:50879201 /DB_XREF=LERCD04I03 /CLONE=LERCD04I03 /TID=LesAffx.31022.1 /CNT=2 /FEA=EST /TIER=ConsEnd /STK=0 /NOTE=sequence(s) not in UniGene /REP_ORG=L. esculentum	aspartyl protease [Mirabilis jalapa]	0.00201849	Solyc08g078670.2.1	Eukaryotic aspartyl protease family protein (AHRD V3.3 *** A0A061G3B8_THECC)
LesAffx.31317.17.A1_at	-2.23	protein.degradation.ubiquitin.proteasom	--- | gb:AI483639 /DB_XREF=gi:4387563 /DB_XREF=EST249510 /CLONE=cLED25L20 /TID=LesAffx.31317.17 /CNT=2 /FEA=EST /TIER=ConsEnd /STK=0 /NOTE=sequence(s) not in UniGene /REP_ORG=L. esculentum	unknown [Solanum tuberosum]	0.00787103	Solyc01g008370.3.1
LesAffx.31317.7.S1_at	-2.13	development.unspecified	RCE1 | RUB1 conjugating enzyme	hypothetical protein [Vitis vinifera]	0.01857837	Solyc07g006280.3.1	Tetraspanin (AHRD V3.3 *** A0A200Q8V3_9MAGN)
LesAffx.3163.2.S1_at	-2.56	RNA.regulation of transcription.unclassified	--- | gb:BM412856 /DB_XREF=gi:18264486 /DB_XREF=EST587183 /CLONE=cLEG61K22 /TID=LesAffx.3163.2 /CNT=3 /FEA=EST /TIER=ConsEnd /STK=0 /NOTE=sequence(s) not in UniGene /REP_ORG=L. esculentum	stress-associated protein 6 [Solanum lycopersicum]	0.03219513	Solyc08g079700.3.1	Zinc finger A20 and A.1
LesAffx.31716.1.S1_at	+2.00	misc.short chain dehydrogenase/reductase (SDR)	--- | gb:AW649339 /DB_XREF=gi:7410577 /DB_XREF=EST327793 /CLONE=cLEI7N18 /TID=LesAffx.31716.1 /CNT=5 /FEA=EST /TIER=ConsEnd /STK=0 /NOTE=sequence(s) not in UniGene /REP_ORG=L. esculentum	PREDICTED: hypothetical protein [Vitis vinifera]	0.00846111	Solyc09g010510.4.1	NAD(P)-binding Rossmann-fold superfamily protein (AHRD V3.3 *** A0A2U1QM80_ARTAN)
LesAffx.3527.1.S1_at	+2.67	not assigned.unknown	--- | gb:AJ785091 /DB_XREF=gi:50892482 /DB_XREF=AJ785091 /CLONE=LE12BC07 /TID=LesAffx.3527.1 /CNT=1 /FEA=EST /TIER=ConsEnd /STK=0 /NOTE=sequence(s) not in UniGene /REP_ORG=L. esculentum var. cerasiforme	PREDICTED: hypothetical protein [Vitis vinifera]	0.00016953	Solyc06g054130.1.1	DUF1677 domain-containing protein (AHRD V3.3 *** A0A1Q3CNW8_CEPFO)
LesAffx.3555.1.S1_at	-2.33	not assigned.no ontology	--- | gb:CK716356 /DB_XREF=gi:50880185 /DB_XREF=LERSR02O19 /CLONE=LERSR02O19 /TID=LesAffx.3555.1 /CNT=1 /FEA=EST /TIER=ConsEnd /STK=0 /NOTE=sequence(s) not in UniGene /REP_ORG=L. esculentum	PREDICTED: hypothetical protein [Vitis vinifera]	0.00215116	Solyc09g008350.3.1	ACT domain-containing protein (AHRD V3.3 *** A0A1Q3AQY2_CEPFO)
LesAffx.3610.1.A1_at	+2.93	misc.gluco-, galacto- and mannosidases//cell wall.degradation.mannan-xylose-arabinose-fucose	--- | gb:CK714985 /DB_XREF=gi:50878814 /DB_XREF=LECAD02D15 /CLONE=LECAD02D15 /TID=LesAffx.3610.1 /CNT=1 /FEA=EST /TIER=ConsEnd /STK=0 /NOTE=sequence(s) not in UniGene /REP_ORG=L. esculentum	predicted protein [Populus trichocarpa]	0.00645028	Solyc10g074920.2.1	Mannan endo-1,4-beta-mannosidase (AHRD V3.3 *** A0A2K3PQN7_TRIPR)
LesAffx.36944.1.A1_at	-2.18	RNA.regulation of transcription.C2C2(Zn) GATA transcription factor family	--- | gb:AI489007 /DB_XREF=gi:4384378 /DB_XREF=EST247346 /CLONE=cLED19D7 /TID=LesAffx.36944.1 /CNT=2 /FEA=EST /TIER=ConsEnd /STK=0 /NOTE=sequence(s) not in UniGene /REP_ORG=L. esculentum	AG-motif binding protein-2 [Nicotiana tabacum]	0.00059361	Solyc09g091250.4.1	GATA transcription factor (AHRD V3.3 *** A0A1S3CCM6_CUCME)
LesAffx.37887.1.A1_at	-2.60	transport.misc	--- | gb:CD002148 /DB_XREF=gi:30318886 /DB_XREF=EST0146 /CLONE=LePU0146 /TID=LesAffx.37887.1 /CNT=1 /FEA=EST /TIER=ConsEnd /STK=0 /NOTE=sequence(s) not in UniGene /REP_ORG=L. esculentum	predicted protein [Populus trichocarpa]	0.00160262	Solyc01g010640.3.1	NAD(P)-linked oxidoreductase superfamily protein (AHRD V3.3 *** Q949S6_ARATH)
LesAffx.41333.2.S1_at	+3.04	protein.postranslational modification	--- | gb:AW934014 /DB_XREF=gi:8109415 /DB_XREF=EST359857 /CLONE=cLEF57O8 /TID=LesAffx.41333.2 /CNT=1 /FEA=EST /TIER=ConsEnd /STK=0 /NOTE=sequence(s) not in UniGene /REP_ORG=L. esculentum	PREDICTED: hypothetical protein [Vitis vinifera]	0.02099410	Solyc06g076400.3.1	Protein phosphatase 2C (AHRD V3.3 *** A0A2U1KC05_ARTAN)
LesAffx.43685.2.S1_s_at	-2.34	cell wall.cell wall proteins.LRR*	LOC544060 | extensin (class II)	extensin (class II) [Solanum lycopersicum]	0.00412837	Solyc11g005150.3.1	entensin X55687
LesAffx.4662.1.S1_at	+2.78	cell wall.modification	--- | gb:BI921925 /DB_XREF=gi:16217953 /DB_XREF=EST541828 /CLONE=cLEC75G6 /TID=LesAffx.4662.1 /CNT=1 /FEA=EST /TIER=ConsEnd /STK=0 /NOTE=sequence(s) not in UniGene /REP_ORG=L. esculentum	xyloglucan endotransglycosylase hydrolase [Apium graveolens]	0.01323864	Solyc05g005680.3.1	Xyloglucan endotransglucosylase/hydrolase (AHRD V3.3 *** K4BW96_SOLLC)
LesAffx.4763.3.S1_at	+2.29	RNA.regulation of transcription.MADS box transcription factor family	--- | gb:BG123322 /DB_XREF=gi:12623510 /DB_XREF=EST468968 /CLONE=cTOF1H5 /TID=LesAffx.4763.3 /CNT=1 /FEA=EST /TIER=ConsEnd /STK=0 /NOTE=sequence(s) not in UniGene /REP_ORG=L. esculentum	MADS-box protein 15 [Petunia x hybrida]	0.00001566	Solyc12g087820.1.1	MADS box transcription factor AGAMOUS (AHRD V3.3 *-* A0A1Q1NK16_PAELC)
LesAffx.50082.1.S1_at	-2.12	transport.peptides and oligopeptides	--- | gb:CK715338 /DB_XREF=gi:50879167 /DB_XREF=LERCD04G13 /CLONE=LERCD04G13 /TID=LesAffx.50082.1 /CNT=2 /FEA=EST /TIER=ConsEnd /STK=0 /NOTE=sequence(s) not in UniGene /REP_ORG=L. esculentum	predicted protein [Populus trichocarpa]	0.01942155	Solyc06g076750.3.1	Major facilitator superfamily protein (AHRD V3.3 *** A0A1P8AP16_ARATH)
LesAffx.58105.1.A1_at	-2.09	protein.targeting.nucleus	--- | gb:CN384459 /DB_XREF=gi:51699773 /DB_XREF=LE2TR01A05 /CLONE=LE2TR01A05 /TID=LesAffx.58105.1 /CNT=2 /FEA=EST /TIER=ConsEnd /STK=0 /NOTE=sequence(s) not in UniGene /REP_ORG=L. esculentum	predicted protein [Populus trichocarpa]	0.00088144	Solyc06g052030.3.1	Importin subunit beta.1
LesAffx.58351.1.S1_at	+2.13	not assigned.unknown	--- | gb:BM409057 /DB_XREF=gi:18260687 /DB_XREF=EST583384 /CLONE=cLEG47A3 /TID=LesAffx.58351.1 /CNT=7 /FEA=EST /TIER=ConsEnd /STK=0 /NOTE=sequence(s) not in UniGene /REP_ORG=L. esculentum	PREDICTED: hypothetical protein [Vitis vinifera]	0.03929193	Solyc01g100770.2.1
LesAffx.59690.1.S1_at	+2.33	not assigned.unknown	--- | gb:BI208131 /DB_XREF=gi:14685855 /DB_XREF=EST526171 /CLONE=cTOS16M7 /TID=LesAffx.59690.1 /CNT=4 /FEA=EST /TIER=ConsEnd /STK=0 /NOTE=sequence(s) not in UniGene /REP_ORG=L. esculentum	PREDICTED: hypothetical protein [Vitis vinifera]	0.00349932	Solyc04g076010.3.1	zinc ion-binding protein (AHRD V3.3 *-* AT1G02070.1)
LesAffx.60152.1.S1_at	+2.07	RNA.regulation of transcription.HB,Homeobox transcription factor family	--- | gb:BI204369 /DB_XREF=gi:14682093 /DB_XREF=EST522409 /CLONE=cTOS4H6 /TID=LesAffx.60152.1 /CNT=2 /FEA=EST /TIER=ConsEnd /STK=0 /NOTE=sequence(s) not in UniGene /REP_ORG=L. esculentum	WOX4 [Solanum lycopersicum]	0.00111107	Solyc04g078650.4.1	wuschel related homobox 4
LesAffx.60225.1.S1_at	+2.85	hormone metabolism.abscisic acid.induced-regulated-responsive-activated	--- | gb:BI207693 /DB_XREF=gi:14685417 /DB_XREF=EST525733 /CLONE=cTOS14H16 /TID=LesAffx.60225.1 /CNT=5 /FEA=EST /TIER=ConsEnd /STK=0 /NOTE=sequence(s) not in UniGene /REP_ORG=L. esculentum	HVA22-like protein c , putative [Solanum demissum]	0.00978296	Solyc05g007300.3.1	HVA22-like protein (AHRD V3.3 *** A0A1U8EJU9_CAPAN)
LesAffx.61402.2.S1_at	-2.41	nucleotide metabolism.degradation	--- | gb:BE450151 /DB_XREF=gi:9455654 /DB_XREF=EST401038 /CLONE=cLEY12A12 /TID=LesAffx.61402.2 /CNT=1 /FEA=EST /TIER=ConsEnd /STK=0 /NOTE=sequence(s) not in UniGene /REP_ORG=L. esculentum	predicted protein [Populus trichocarpa]	0.00088670	Solyc07g021750.1.1	Cytidine deaminase.1
LesAffx.62452.1.S1_at	-2.00	not assigned.unknown	--- | gb:BE431804 /DB_XREF=gi:9429647 /DB_XREF=EST398331 /CLONE=cLEG3M7 /TID=LesAffx.62452.1 /CNT=4 /FEA=EST /TIER=ConsEnd /STK=0 /NOTE=sequence(s) not in UniGene /REP_ORG=L. esculentum	hypothetical protein [Vitis vinifera]	0.00833938	Solyc03g120150.3.1	Late embryogenesis abundant (LEA) hydroxyproline-rich glycoprotein family (AHRD V3.3 *-* A0A2U1N5H2_ARTAN)
LesAffx.62998.1.S1_at	+2.16	not assigned.no ontology	--- | gb:AW218698 /DB_XREF=gi:6529572 /DB_XREF=EST303881 /CLONE=cLEZ10N13 /TID=LesAffx.62998.1 /CNT=2 /FEA=EST /TIER=ConsEnd /STK=0 /NOTE=sequence(s) not in UniGene /REP_ORG=L. esculentum	unnamed protein product [Vitis vinifera]	0.00134745	Solyc05g054140.3.1	DNA-directed RNA polymerase (AHRD V3.3 *** Q8H1F8_ARATH)
LesAffx.63383.2.S1_at	-2.25	not assigned.no ontology	--- | gb:AW217078 /DB_XREF=gi:6527952 /DB_XREF=EST295792 /CLONE=cLEC88H13 /TID=LesAffx.63383.2 /CNT=1 /FEA=EST /TIER=ConsEnd /STK=0 /NOTE=sequence(s) not in UniGene /REP_ORG=L. esculentum	unknown [Medicago truncatula]	0.00914025	Solyc07g018230.2.1	Protein YIPF (AHRD V3.3 *** A0A2G3BKA5_CAPCH)
LesAffx.64062.1.S1_at	-2.08	stress.abiotic.unspecified	--- | gb:AW040768 /DB_XREF=gi:5899522 /DB_XREF=EST283632 /CLONE=cLET10L21 /TID=LesAffx.64062.1 /CNT=3 /FEA=EST /TIER=ConsEnd /STK=0 /NOTE=sequence(s) not in UniGene /REP_ORG=L. esculentum	germin like protein [Nicotiana tabacum]	0.04111643	Solyc03g123410.1.1	Germin-like protein.1
LesAffx.64955.1.A1_at	-2.26	not assigned.no ontology	--- | gb:CN385291 /DB_XREF=gi:51700605 /DB_XREF=LE2TR03D10 /CLONE=LE2TR03D10 /TID=LesAffx.64955.1 /CNT=2 /FEA=EST /TIER=ConsEnd /STK=0 /NOTE=sequence(s) not in UniGene /REP_ORG=L. esculentum	unnamed protein product [Vitis vinifera]	0.00039123	Solyc03g121950.3.1	Polyadenylate-binding protein-interacting protein 3 (AHRD V3.3 *** A0A2G2WPZ4_CAPBA)
LesAffx.65091.1.A1_at	-2.01	cell wall.precursor synthesis.UXS	--- | gb:BI935054 /DB_XREF=gi:16249526 /DB_XREF=EST554943 /CLONE=cTOD21N11 /TID=LesAffx.65091.1 /CNT=3 /FEA=EST /TIER=ConsEnd /STK=0 /NOTE=sequence(s) not in UniGene /REP_ORG=L. esculentum	predicted protein [Populus trichocarpa]	0.00073177	Solyc09g005310.3.1	LIMR family protein (AHRD V3.3 *** A0A1U8EDR8_CAPAN)
LesAffx.65128.1.S1_at	+2.25	RNA.regulation of transcription.G2-like transcription factor family, GARP	--- | gb:CN550632 /DB_XREF=gi:46959936 /DB_XREF=EST1610 /CLONE=LePU1610 /TID=LesAffx.65128.1 /CNT=2 /FEA=EST /TIER=ConsEnd /STK=0 /NOTE=sequence(s) not in UniGene /REP_ORG=L. esculentum	predicted protein [Populus trichocarpa]	0.01863113	Solyc06g066340.4.1
LesAffx.66974.1.S1_at	+2.21	development.unspecified	--- | gb:BG135595 /DB_XREF=gi:12635783 /DB_XREF=EST468487 /CLONE=cTOE23E19 /TID=LesAffx.66974.1 /CNT=3 /FEA=EST /TIER=ConsEnd /STK=0 /NOTE=sequence(s) not in UniGene /REP_ORG=L. esculentum	conserved hypothetical protein [Ricinus communis]	0.03278681	Solyc08g076850.3.1	Tetraspanin family protein (AHRD V3.3 *** A0A2U1MFE6_ARTAN)
LesAffx.67286.1.S1_at	+2.26	not assigned.unknown	--- | gb:BI209060 /DB_XREF=gi:14686784 /DB_XREF=EST527100 /CLONE=cTOS19A21 /TID=LesAffx.67286.1 /CNT=8 /FEA=EST /TIER=ConsEnd /STK=0 /NOTE=sequence(s) not in UniGene /REP_ORG=L. esculentum	Pre-rRNA-processing protein ESF1, putative [Ricinus communis]	0.00161533	Solyc02g083470.3.1	pre-rRNA-processing protein es.1
LesAffx.67559.1.S1_at	-2.47	stress.abiotic.unspecified	--- | gb:BF176599 /DB_XREF=gi:11054891 /DB_XREF=EST341841 /CLONE=cLEZ20N7 /TID=LesAffx.67559.1 /CNT=3 /FEA=EST /TIER=ConsEnd /STK=0 /NOTE=sequence(s) not in UniGene /REP_ORG=L. esculentum	proline-rich protein [Nicotiana alata]	0.01821304	Solyc02g078100.3.1	Pistil-specific extensin-like protein (AHRD V3.3 *-* A0A2G3A881_CAPAN)
LesAffx.68802.1.S1_at	+2.18	misc.short chain dehydrogenase/reductase (SDR)	--- | gb:BG134389 /DB_XREF=gi:12634577 /DB_XREF=EST467281 /CLONE=cTOE16O3 /TID=LesAffx.68802.1 /CNT=4 /FEA=EST /TIER=ConsEnd /STK=0 /NOTE=sequence(s) not in UniGene /REP_ORG=L. esculentum	PREDICTED: hypothetical protein [Vitis vinifera]	0.00637119	Solyc08g028690.4.1	NAD(P)-binding Rossmann-fold superfamily protein (AHRD V3.3 *** F4JI53_ARATH),Pfam:PF13561
LesAffx.70134.1.A1_at	-2.09	not assigned.no ontology	--- | gb:AW041515 /DB_XREF=gi:5900269 /DB_XREF=EST284379 /CLONE=cLET14B4 /TID=LesAffx.70134.1 /CNT=3 /FEA=EST /TIER=ConsEnd /STK=0 /NOTE=sequence(s) not in UniGene /REP_ORG=L. esculentum	ATP binding protein, putative [Ricinus communis]	0.04601545	Solyc02g079360.3.1	Phox/Bem1p (AHRD V3.3 *** A0A200Q8I8_9MAGN)
LesAffx.70134.1.S1_at	-2.23	not assigned.no ontology	--- | gb:AW091559 /DB_XREF=gi:6057154 /DB_XREF=EST284739 /CLONE=cLET14B4 /TID=LesAffx.70134.1 /CNT=3 /FEA=EST /TIER=ConsEnd /STK=0 /NOTE=sequence(s) not in UniGene /REP_ORG=L. esculentum	ATP binding protein, putative [Ricinus communis]	0.00241770	Solyc02g079360.3.1	Phox/Bem1p (AHRD V3.3 *** A0A200Q8I8_9MAGN)
LesAffx.70984.1.A1_at	-2.28	protein.degradation.ubiquitin.proteasom	--- | gb:CK715672 /DB_XREF=gi:50879501 /DB_XREF=LERSF01G05 /CLONE=LERSF01G05 /TID=LesAffx.70984.1 /CNT=2 /FEA=EST /TIER=ConsEnd /STK=0 /NOTE=sequence(s) not in UniGene /REP_ORG=L. esculentum	PREDICTED: hypothetical protein [Vitis vinifera]	0.00991600	Solyc02g089820.4.1
LesAffx.71166.1.S1_at	+2.00	redox.thioredoxin	--- | gb:BG125122 /DB_XREF=gi:12625310 /DB_XREF=EST470768 /CLONE=cTOF7P11 /TID=LesAffx.71166.1 /CNT=12 /FEA=EST /TIER=ConsEnd /STK=0 /NOTE=sequence(s) not in UniGene /REP_ORG=L. esculentum	PREDICTED: hypothetical protein [Vitis vinifera]	0.00006756	Solyc10g078920.3.1
LesAffx.8333.1.S1_at	-2.11	hormone metabolism.ethylene.synthesis-degradation	--- | gb:BM410647 /DB_XREF=gi:18262277 /DB_XREF=EST584974 /CLONE=cLEG54K9 /TID=LesAffx.8333.1 /CNT=9 /FEA=EST /TIER=ConsEnd /STK=0 /NOTE=sequence(s) not in UniGene /REP_ORG=L. esculentum	PREDICTED: hypothetical protein [Vitis vinifera]	0.00759567	Solyc12g098850.2.1	ethylene-forming enzyme
LesAffx.8850.1.S1_at	+2.19	not assigned.no ontology	sbt4a | Subtilisin-like protease	pepper esterase [Capsicum annuum]	0.01749716	Solyc12g056678.1.1,Solyc12g056675.1.1	Alpha/beta-hydrolases superfamily protein (AHRD V3.3 *** A0A2U1LX98_ARTAN)
LesAffx.9038.1.S1_at	+3.11	misc.cytochrome P450	--- | gb:BI930643 /DB_XREF=gi:16245115 /DB_XREF=EST550532 /CLONE=cTOC17I16 /TID=LesAffx.9038.1 /CNT=96 /FEA=EST /TIER=ConsEnd /STK=0 /NOTE=sequence(s) not in UniGene /REP_ORG=L. esculentum	cytochrome P450 monooxygenase [Petunia x hybrida]	0.00419272	Solyc12g006460.2.1	Cytochrome P450 (AHRD V3.3 *** A0A200PPF3_9MAGN)

## Sheet: MtNema vs Mtcontrol 12dpi
MotelleNematodes vs MotelleControl 12dpi				MotelleNematodes vs MotelleControl 12dpi
Transcript ID	Fold change	Mapman Function	Affymetrix Description	TFGD Function	pval (LiMMA)	ITAG4.1
AFFX-Le_17SrRNA_at	-3.16	glycolysis.glyceraldehyde 3-phosphate dehydrogenase //protein.targeting.chloroplast // protein.degradation.ubiquitin.proteasom // protein.degradation.ubiquitin.E3.SCF.FBOX // protein.degradation.ubiquitin.E2 // signalling.G-proteins // tetrapyrrole synthesis.protochlorophyllide reductase*	--- | ---	XP_001269594 hypothetical protein ACLA_028940 [Aspergillus clavatus NRRL 1]	0.02807069	no match
Les.1205.3.S1_at	+2.11	secondary metabolism.flavonoids.anthocyanins.anthocyanin 5-aromatic acyltransferase	--- | gb:BM410805 /DB_XREF=gi:18262435 /DB_XREF=EST585132 /CLONE=cLEG54N15 /TID=Les.1205.3 /CNT=6 /FEA=EST /TIER=ConsEnd /STK=0 /UG=Les.1205 /UG_TITLE=Transcribed locus, weakly similar to NP_568561.1 Arabidopsis thaliana At5g39050 gene /REP_ORG=L. esculentum	BAD93691 malonyltransferase [Nicotiana tabacum]	0.00038475	no match
Les.1650.1.A1_at	+3.73	misc.nitrilases, nitrile lyases, berberine bridge enzymes, reticuline oxidases, troponine reductases	--- | gb:BG627719 /DB_XREF=gi:13679192 /DB_XREF=cC-esflcLEL19D03d1 /CLONE=cC-esflcLEL19D03d1 /TID=Les.1650.1 /CNT=1 /FEA=EST /TIER=ConsEnd /STK=1 /UG=Les.1650 /UG_TITLE=Transcribed locus, weakly similar to NP_172224.1 Arabidopsis thaliana At1g07440 gene /REP_ORG=L. esculentum	no hits found	0.00347276	no match
Les.1851.1.A1_at	+2.04	development.unspecified	--- | gb:BG629607 /DB_XREF=gi:13681080 /DB_XREF=cC-esflcLEL29F10d1 /CLONE=cC-esflcLEL29F10d1 /TID=Les.1851.1 /CNT=1 /FEA=EST /TIER=ConsEnd /STK=1 /UG=Les.1851 /UG_TITLE=Transcribed locus, weakly similar to NP_188797.1 Arabidopsis thaliana At3g21600 gene /REP_ORG=L. esculentum	no hits found	0.03965588	no match
Les.2940.2.S1_at	-2.18	RNA.processing	--- | gb:BE353704 /DB_XREF=gi:9291680 /DB_XREF=EST355047 /CLONE=cTOD5B20 /TID=Les.2940.2 /CNT=20 /FEA=EST /TIER=ConsEnd /STK=0 /UG=Les.2940 /UG_TITLE=Transcribed locus, moderately similar to NP_195137.2 Arabidopsis thaliana At4g34110 gene /REP_ORG=L. esculentum	no hits found	0.00253187	no match
Les.3040.2.A1_at	+2.86	not assigned.unknown	--- | gb:BG735018 /DB_XREF=gi:14084707 /DB_XREF=cC-esflcLEL22F02a1 /TID=Les.3040.2 /CNT=1 /FEA=EST /TIER=ConsEnd /STK=1 /UG=Les.3040 /UG_TITLE=Transcribed locus /REP_ORG=L. esculentum	no hits found	0.04421405	no match
Les.3267.2.S1_a_at	+2.11	cell wall.precursor synthesis.UGE	--- | gb:AW622520 /DB_XREF=gi:7334167 /DB_XREF=EST313320 /CLONE=cLEX15B19 /TID=Les.3267.2 /CNT=2 /FEA=EST /TIER=ConsEnd /STK=0 /UG=Les.3267 /UG_TITLE=Transcribed locus, moderately similar to NP_172738.1 Arabidopsis thaliana At1g12780 gene /REP_ORG=L. esculentum	AAP97493 UDP-Glc-4-epimerase [Solanum tuberosum]	0.00048326	no match
Les.4041.1.S1_at	-2.50	not assigned.unknown	--- | gb:Z29260.1 /DB_XREF=gi:440158 /TID=Les.4041.1 /CNT=5 /FEA=mRNA /TIER=ConsEnd /STK=0 /UG=Les.4041 /UG_TITLE=Signal recognition particle 7S RNA (variant M) /DEF=L.esculentum mRNA for signal recognition particle 7S RNA (variant IM). /REP_ORG=L. esculentum	no hits found	0.00021898	no match
Les.4041.1.S1_s_at	-2.01	not classified	--- | gb:Z29260.1 /DB_XREF=gi:440158 /TID=Les.4041.1 /CNT=5 /FEA=mRNA /TIER=ConsEnd /STK=0 /UG=Les.4041 /UG_TITLE=Signal recognition particle 7S RNA (variant M) /DEF=L.esculentum mRNA for signal recognition particle 7S RNA (variant IM). /REP_ORG=L. esculentum	no hits found	0.00023915	no match
Les.4043.1.S1_at	-2.32	not assigned.unknown	--- | gb:Z29101.1 /DB_XREF=gi:438120 /TID=Les.4043.1 /CNT=3 /FEA=mRNA /TIER=ConsEnd /STK=0 /UG=Les.4043 /UG_TITLE=Signal recognition particle 7S RNA (variant D) /DEF=L.esculentum mRNA for signal recognition particle 7S RNA (variant D). /REP_ORG=L. esculentum	no hits found	0.00122366	no match
Les.4045.1.A1_at	-2.36	not assigned.unknown	--- | gb:Z29112.1 /DB_XREF=gi:438113 /TID=Les.4045.1 /CNT=3 /FEA=mRNA /TIER=ConsEnd /STK=0 /UG=Les.4045 /UG_TITLE=Signal recognition particle 7S RNA (variant N) /DEF=L.esculentum 7S RNA for signal recognition particle 7S RNA(variant A). /REP_ORG=L. esculentum	no hits found	0.00002650	no match
Les.4045.1.S1_at	-2.89	not assigned.unknown	--- | gb:Z29112.1 /DB_XREF=gi:438113 /TID=Les.4045.1 /CNT=3 /FEA=mRNA /TIER=ConsEnd /STK=0 /UG=Les.4045 /UG_TITLE=Signal recognition particle 7S RNA (variant N) /DEF=L.esculentum 7S RNA for signal recognition particle 7S RNA(variant A). /REP_ORG=L. esculentum	no hits found	0.00014703	no match
Les.4046.1.S1_at	-2.50	not assigned.unknown	--- | gb:Z29109.1 /DB_XREF=gi:438116 /TID=Les.4046.1 /CNT=1 /FEA=mRNA /TIER=ConsEnd /STK=0 /UG=Les.4046 /UG_TITLE=Signal recognition particle 7S RNA (variant L) /DEF=L.esculentum mRNA for signal recognition particle 7S RNA (variant L). /REP_ORG=L. esculentum	XP_002527491 conserved hypothetical protein [Ricinus communis]	0.00041668	no match
Les.4272.3.S1_at	-2.27	not assigned.unknown	--- | gb:BI422136 /DB_XREF=gi:15196283 /DB_XREF=EST532802 /CLONE=cLEC69K5 /TID=Les.4272.3 /CNT=2 /FEA=EST /TIER=ConsEnd /STK=0 /UG=Les.4272 /UG_TITLE=Transcribed locus /REP_ORG=L. esculentum	no hits found	0.00009427	no match
Les.4279.1.A1_at	-2.31	not assigned.unknown	--- | gb:BG626982 /DB_XREF=gi:13678455 /DB_XREF=cC-esflcLEL15H20a1 /CLONE=cC-esflcLEL15H20a1 /TID=Les.4279.1 /CNT=1 /FEA=EST /TIER=ConsEnd /STK=1 /UG=Les.4279 /UG_TITLE=Transcribed locus /REP_ORG=L. esculentum	no hits found	0.00155465	no match
Les.4353.1.S1_at	-2.23	cell wall.modification	XTH3 | xyloglucan endotransglucosylase-hydrolase XTH3	AAS46241 xyloglucan endotransglucosylase-hydrolase XTH3 [Lycopersicon esculentum]	0.00936245	no match
Les.477.3.A1_at	+2.03	transport.misc	--- | gb:AW154810 /DB_XREF=gi:6223707 /DB_XREF=EST290203 /CLONE=cLEW1E3 /TID=Les.477.3 /CNT=1 /FEA=EST /TIER=ConsEnd /STK=1 /UG=Les.477 /UG_TITLE=Transcribed locus, weakly similar to NP_741698.1 putative protein (80.3 kD) (5T676) (Caenorhabditis elegans) /REP_ORG=L. esculentum	no hits found	0.02919079	no match
Les.5352.1.S1_at	-2.08	cell wall.cellulose synthesis.cellulose synthase	--- | gb:BT013754.1 /DB_XREF=gi:47105169 /TID=Les.5352.1 /CNT=2 /FEA=mRNA /TIER=ConsEnd /STK=0 /UG=Les.5352 /UG_TITLE=Transcribed locus, moderately similar to NP_195645.1 Arabidopsis thaliana At4g39350 gene /DEF=Lycopersicon esculentum clone 132620F, mRNA sequence. /REP_ORG=L. esculentum	AAP97496 cellulose synthase [Solanum tuberosum]	0.00124317	no match
LesAffx.33796.2.S1_at	-3.72	protein.synthesis.ribosomal protein.prokaryotic.chloroplast.30S subunit.S7	--- | gb:AW650353 /DB_XREF=gi:7411591 /DB_XREF=EST328807 /CLONE=cLEI12F4 /TID=LesAffx.33796.2 /CNT=1 /FEA=EST /TIER=ConsEnd /STK=0 /NOTE=sequence(s) not in UniGene /REP_ORG=L. esculentum	NP_054548 ribosomal protein S7 [Nicotiana tabacum]	0.00860881	no match
LesAffx.3499.2.A1_at	-3.44	not assigned.unknown	--- | gb:AI490234 /DB_XREF=gi:4385544 /DB_XREF=EST248560 /CLONE=cLED22O12 /TID=LesAffx.3499.2 /CNT=2 /FEA=EST /TIER=ConsEnd /STK=0 /NOTE=sequence(s) not in UniGene /REP_ORG=L. esculentum	YP_001023675 ribosomal protein S12 [Angiopteris evecta]	0.00452562	no match
LesAffx.51975.3.S1_at	-2.63	misc.cytochrome P450	--- | gb:BI934612 /DB_XREF=gi:16249084 /DB_XREF=EST554501 /CLONE=cTOD20I12 /TID=LesAffx.51975.3 /CNT=2 /FEA=EST /TIER=ConsEnd /STK=0 /NOTE=sequence(s) not in UniGene /REP_ORG=L. esculentum	YP_173455 orfB protein [Nicotiana tabacum]	0.00894159	no match
LesAffx.64054.2.S1_at	-2.20	misc.glutathione S transferases	--- | gb:BE450332 /DB_XREF=gi:9455835 /DB_XREF=EST401219 /CLONE=cLEY12N12 /TID=LesAffx.64054.2 /CNT=1 /FEA=EST /TIER=ConsEnd /STK=0 /NOTE=sequence(s) not in UniGene /REP_ORG=L. esculentum	BAI40146 glutathione S-transferase 1 [Diospyros kaki]	0.01602247	no match
LesAffx.71661.1.S1_s_at	-3.66	not assigned.unknown	--- | gi:19344 /TID=LesAffx.71661.1 /CNT=1 /FEA=rRNA /TIER=ConsEnd /STK=0 /NOTE=sequence(s) not in UniGene /DEF=Tomato 17S rRNA gene. /rRNA=1..1800 /note=17S (18S) rRNA /REP_ORG=L. esculentum	CAN70790 hypothetical protein [Vitis vinifera]	0.03621939	no match
AFFX-Le_25SrRNA_at	-2.72	protein.postranslational modification // transport.misc	--- | ---	BAB33421 putative senescence-associated protein [Pisum sativum]	0.02447760	Solyc02g004000.1.1
Les.111.1.S1_at	+2.02	misc.gluco-, galacto- and mannosidases	TBG7 | beta-galactosidase	AAF70823 beta-galactosidase [Lycopersicon esculentum]	0.04801092	Solyc03g019890.3.1	beta-galactosidase 7
Les.1314.1.S1_at	+3.32	RNA.regulation of transcription.MYB-related transcription factor family	--- | gb:BG630759 /DB_XREF=gi:13682232 /DB_XREF=cC-esflcLEL4H21d1 /CLONE=cC-esflcLEL4H21d1 /TID=Les.1314.1 /CNT=4 /FEA=EST /TIER=ConsEnd /STK=0 /UG=Les.1314 /UG_TITLE=Transcribed locus /REP_ORG=L. esculentum	no hits found	0.00439456	Solyc03g098320.4.1
Les.1389.1.S1_at	+2.10	lipid metabolism.lipid transfer proteins etc	ltpg2 | non-specific lipid transfer protein	P93224 RecName: Full=Non-specific lipid-transfer protein 2; Short=LTP 2; Flags: Precursor	0.02990761	Solyc10g075070.3.1	Non-specific lipid-transfer protein (AHRD V3.3 *** K4D1U9_SOLLC)
Les.1617.3.A1_s_at	+2.12	major CHO metabolism.synthesis.sucrose.FBPase	--- | gb:BG627478 /DB_XREF=gi:13678951 /DB_XREF=cC-esflcLEL17L11d1 /CLONE=cC-esflcLEL17L11d1 /TID=Les.1617.3 /CNT=3 /FEA=EST /TIER=ConsEnd /STK=0 /UG=Les.1617 /UG_TITLE=Transcribed locus, moderately similar to NP_175032.1 Arabidopsis thaliana At1g43670 gene /REP_ORG=L. esculentum	no hits found	0.02514189	Solyc04g071340.5.1	Fructose-1,6-bisphosphatase (AHRD V3.3 *** A6N9A0_FLALI)
Les.172.2.S1_a_at	+2.38	polyamine metabolism.synthesis.spermidine synthase	SPM1 | SPM1 protein	AAP97136 putative spermine synthase [Lycopersicon esculentum]	0.01028228	Solyc03g007240.3.1	spermine synthase,Pfam:PF01564
Les.1783.1.A1_at	+2.39	stress.abiotic.unspecified	--- | gb:BG628993 /DB_XREF=gi:13680466 /DB_XREF=cC-esflcLEL24M17d1 /CLONE=cC-esflcLEL24M17d1 /TID=Les.1783.1 /CNT=4 /FEA=EST /TIER=ConsEnd /STK=0 /UG=Les.1783 /UG_TITLE=Transcribed locus, weakly similar to NP_177245.1 Arabidopsis thaliana At1g70890 gene /REP_ORG=L. esculentum	no hits found	0.03801171	Solyc10g048030.2.1	MLP-like protein 43 (AHRD V3.3 *** A0A2U1KXS7_ARTAN)
Les.1951.1.A1_at	+2.41	cell wall.cell wall proteins.LRR	--- | gb:BG630440 /DB_XREF=gi:13681913 /DB_XREF=cC-esflcLEL35K18a1 /CLONE=cC-esflcLEL35K18a1 /TID=Les.1951.1 /CNT=4 /FEA=EST /TIER=ConsEnd /STK=2 /UG=Les.1951 /UG_TITLE=Transcribed locus, weakly similar to NP_188563.1 Arabidopsis thaliana At3g19320 gene /REP_ORG=L. esculentum	NP_188563 leucine-rich repeat family protein [Arabidopsis thaliana]	0.03532597	Solyc02g064940.1.1	Leucine-rich repeat family protein (AHRD V3.3 *** G3CHK6_PONTR)
Les.1967.1.A1_at	+2.37	not assigned.unknown	--- | gb:BG630553 /DB_XREF=gi:13682026 /DB_XREF=cC-esflcLEL36G04d1 /CLONE=cC-esflcLEL36G04d1 /TID=Les.1967.1 /CNT=2 /FEA=EST /TIER=ConsEnd /STK=0 /UG=Les.1967 /UG_TITLE=Transcribed locus, weakly similar to NP_193738.1 Arabidopsis thaliana At4g20050 gene /REP_ORG=L. esculentum	no hits found	0.03194474	Solyc02g068400.3.1	Pectin lyase-like superfamily protein (AHRD V3.3 *** AT4G20050.7)
Les.2014.1.A1_at	+2.23	cell wall.degradation.pectate lyases and polygalacturonases	--- | gb:BG629750 /DB_XREF=gi:13681210 /DB_XREF=cC-esflcLEL29M12a1 /CLONE=cC-esflcLEL29M12a1 /TID=Les.2014.1 /CNT=3 /FEA=EST /TIER=ConsEnd /STK=3 /UG=Les.2014 /UG_TITLE=Transcribed locus, moderately similar to NP_564906.1 Arabidopsis thaliana At1g67750 gene /REP_ORG=L. esculentum	no hits found	0.03081871	Solyc05g014000.4.1
Les.2024.1.A1_at	+2.13	PS.calvin cyle.FBPase	--- | gb:BG631036 /DB_XREF=gi:13682509 /DB_XREF=cC-esflcLEL6D21a1 /CLONE=cC-esflcLEL6D21a1 /TID=Les.2024.1 /CNT=4 /FEA=EST /TIER=ConsEnd /STK=0 /UG=Les.2024 /UG_TITLE=Transcribed locus, moderately similar to NP_190973.1 Arabidopsis thaliana At3g54050 gene /REP_ORG=L. esculentum	XP_002322947 predicted protein [Populus trichocarpa]	0.03499359	Solyc10g086730.2.1	Fructose-1,6-bisphosphatase (AHRD V3.3 *** B6TSK5_MAIZE)
Les.2084.1.S1_at	+2.18	development.unspecified	--- | gb:BF097539 /DB_XREF=gi:10903249 /DB_XREF=EST415612 /CLONE=cLEW22H19 /TID=Les.2084.1 /CNT=18 /FEA=EST /TIER=ConsEnd /STK=0 /UG=Les.2084 /UG_TITLE=Transcribed locus, moderately similar to NP_564966.1 Arabidopsis thaliana At1g69490 gene /REP_ORG=L. esculentum	XP_002315038 NAC domain protein, IPR003441 [Populus trichocarpa]	0.00713402	Solyc05g007770.3.1	NAC domain TF
Les.2137.1.S1_at	-3.72	signalling.receptor kinases.misc // signalling.receptor kinases.leucine rich repeat XI // stress.biotic.PR-proteins	Eix1 | EIX receptor 1	AAR28377 EIX receptor 1 [Lycopersicon esculentum]	0.00770941	Solyc07g008640.3.1	Lrr receptor-like serinethreonine-protein kinase gso2 (AHRD V3.3 *** A0A1J6IPF6_NICAT)
Les.2187.1.A1_at	+2.34	cell wall.degradation.mannan-xylose-arabinose-fucose	--- | gb:BG629773 /DB_XREF=gi:13681246 /DB_XREF=cC-esflcLEL29O23a1 /CLONE=cC-esflcLEL29O23a1 /TID=Les.2187.1 /CNT=2 /FEA=EST /TIER=ConsEnd /STK=1 /UG=Les.2187 /UG_TITLE=Transcribed locus /REP_ORG=L. esculentum	no hits found	0.03173704	Solyc02g084990.3.1	Mannan endo-1,4-beta-mannosidase (AHRD V3.3 *** A0A2K3NB99_TRIPR)
Les.2265.1.S1_at	-4.08	lipid metabolism.FA synthesis and FA elongation.ACP desaturase	--- | gb:BG735394 /DB_XREF=gi:14085083 /DB_XREF=cC-esflcLEL7F18a1 /TID=Les.2265.1 /CNT=6 /FEA=mRNA /TIER=ConsEnd /STK=0 /UG=Les.2265 /UG_TITLE=Transcribed locus, moderately similar to NP_186912.1 Arabidopsis thaliana At3g02630 gene /REP_ORG=L. esculentum	P46253 RecName: Full=Acyl-[acyl-carrier-protein] desaturase, chloroplastic; AltName: Full=Stearoyl-ACP desaturase; Flags: Precursor	0.00016835	Solyc11g008680.2.1	Acyl-[acyl-carrier-protein] desaturase (AHRD V3.3 *** A0A2G3B0E0_CAPCH)
Les.2268.1.A1_at	+2.00	RNA.RNA binding	--- | gb:BG735408 /DB_XREF=gi:14085097 /DB_XREF=cC-esflcLEL7K20d1 /TID=Les.2268.1 /CNT=1 /FEA=EST /TIER=ConsEnd /STK=1 /UG=Les.2268 /UG_TITLE=Transcribed locus /REP_ORG=L. esculentum	no hits found	0.00356172	Solyc10g051373.1.1	RNA-binding protein (AHRD V3.3 *-* O24106_NICGU)
Les.228.1.S1_a_at	-6.38	misc.protease inhibitor/seed storage/lipid transfer protein (LTP) family protein	LOC543672 | hypothetical LOC543672	AAG31637 putative proline-rich protein [Lycopersicon esculentum]	0.00004921	Solyc12g009650.2.1	Sl proline-rich protein
Les.228.1.S1_at	-5.68	misc.protease inhibitor/seed storage/lipid transfer protein (LTP) family protein	LOC543672 | hypothetical LOC543672	AAG31637 putative proline-rich protein [Lycopersicon esculentum]	0.00000407	Solyc12g009650.2.1	Sl proline-rich protein
Les.2476.1.A1_at	-2.97	stress.abiotic.touch/wounding	LOC544070 | wound induced protein	CAA42537 wound induced protein [Solanum lycopersicum]	0.00596980	Solyc07g054760.1.1	Wound-responsive family protein (AHRD V3.3 *** A0A2K3L288_TRIPR)
Les.2476.1.S1_at	-3.35	stress.abiotic.touch/wounding	LOC544070 | wound induced protein	CAA42537 wound induced protein [Solanum lycopersicum]	0.00607970	Solyc07g054760.1.1	Wound-responsive family protein (AHRD V3.3 *** A0A2K3L288_TRIPR)
Les.2494.1.S1_at	-2.22	development.unspecified	--- | gb:AJ785249 /DB_XREF=gi:50892640 /DB_XREF=AJ785249 /CLONE=LE12DE08 /TID=Les.2494.1 /CNT=3 /FEA=EST /TIER=ConsEnd /STK=0 /UG=Les.2494 /UG_TITLE=Transcribed locus, moderately similar to NP_190397.1 Arabidopsis thaliana At3g48140 gene /REP_ORG=L. esculentum var. cerasiforme	CAK22419 B12D-like protein [Beta vulgaris]	0.00178387	Solyc02g067580.3.1	B12D protein (AHRD V3.3 *** Q9XHD5_IPOBA)
Les.2494.2.A1_at	-2.21	development.unspecified	--- | gb:BG626810 /DB_XREF=gi:13678283 /DB_XREF=cC-esflcLEL14G12d1 /CLONE=cC-esflcLEL14G12d1 /TID=Les.2494.2 /CNT=2 /FEA=EST /TIER=ConsEnd /STK=2 /UG=Les.2494 /UG_TITLE=Transcribed locus, moderately similar to NP_190397.1 Arabidopsis thaliana At3g48140 gene /REP_ORG=L. esculentum	no hits found	0.00719987	Solyc02g067580.3.1	B12D protein (AHRD V3.3 *** Q9XHD5_IPOBA)
Les.2504.1.A1_at	+4.98	hormone metabolism.salicylic acid.synthesis-degradation	--- | gb:BG628687 /DB_XREF=gi:13680160 /DB_XREF=cC-esflcLEL23D18a1 /CLONE=cC-esflcLEL23D18a1 /TID=Les.2504.1 /CNT=2 /FEA=EST /TIER=ConsEnd /STK=1 /UG=Les.2504 /UG_TITLE=Transcribed locus, weakly similar to NP_173394.1 Arabidopsis thaliana At1g19640 gene /REP_ORG=L. esculentum	no hits found	0.00074920	Solyc09g091550.3.1	S-adenosyl-L-methionine-dependent methyltransferases superfamily protein (AHRD V3.3 *** A0A2U1PMX3_ARTAN)
Les.2696.1.S1_at	-2.68	not assigned.unknown	--- | gb:BG125728 /DB_XREF=gi:12625916 /DB_XREF=EST471374 /CLONE=cTOF9J13 /TID=Les.2696.1 /CNT=14 /FEA=EST /TIER=ConsEnd /STK=0 /UG=Les.2696 /UG_TITLE=Transcribed locus, weakly similar to NP_568824.1 Arabidopsis thaliana At5g55450 gene /REP_ORG=L. esculentum	XP_002275805 PREDICTED: hypothetical protein [Vitis vinifera]	0.00003051	Solyc07g065110.1.1
Les.27.1.S1_at	-6.34	secondary metabolism.isoprenoids.terpenoids	CPS | copalyl diphosphate synthase	BAA84918 copalyl diphosphate synthase [Solanum lycopersicum]	0.00067123	Solyc06g084240.2.1	copalyl diphosphate synthase
Les.2700.1.S1_at	+2.05	not assigned.disagreeing hits	--- | gb:BG735044 /DB_XREF=gi:14084733 /DB_XREF=cC-esflcLEL22P16a1 /TID=Les.2700.1 /CNT=5 /FEA=EST /TIER=ConsEnd /STK=1 /UG=Les.2700 /UG_TITLE=Transcribed locus /REP_ORG=L. esculentum	no hits found	0.01408508	Solyc01g028807.1.1	Unknown protein
Les.275.1.S1_at	+2.11	C1-metabolism	fdh | formate dehydrogenase	CAH60893 formate dehydrogenase [Solanum lycopersicum]	0.04817449	Solyc02g086880.4.1	formate dehydrogenase
Les.2922.1.S1_at	+3.20	misc.cytochrome P450	--- | gb:BI924348 /DB_XREF=gi:16227553 /DB_XREF=EST544237 /CLONE=cTOA23E15 /TID=Les.2922.1 /CNT=8 /FEA=EST /TIER=ConsEnd /STK=0 /UG=Les.2922 /UG_TITLE=Transcribed locus, weakly similar to NP_182081.1 Arabidopsis thaliana At2g45570 gene /REP_ORG=L. esculentum	BAC53893 cytochrome P450 [Petunia x hybrida]	0.01880262	Solyc02g090350.4.1	Geraniol 8-hydroxylase (AHRD V3.3 *** A0A2G2XIM9_CAPBA)
Les.3055.1.S1_at	+2.16	cell.cycle	CycD3;3 | CycD3;3 protein	CAB60838 CycD3;3 [Solanum lycopersicum]	0.01752332	Solyc04g078470.3.1	D-type cyclin-3
Les.3064.1.S1_at	-2.04	not assigned.unknown	AGP-S1 | ADP-glucose pyrophosphorylase large subunit	ABC26921 ADPglucose pyrophosphorylase large subunit [Solanum lycopersicum]	0.01168469	Solyc01g109790.3.1	ADP-glucose pyrophosphorylase large subunit 1
Les.3157.1.S1_at	+3.08	development.unspecified	--- | gb:BT013320.1 /DB_XREF=gi:47104735 /TID=Les.3157.1 /CNT=27 /FEA=mRNA /TIER=ConsEnd /STK=0 /UG=Les.3157 /UG_TITLE=Transcribed locus, weakly similar to NP_190443.1 Arabidopsis thaliana At3g48740 gene /DEF=Lycopersicon esculentum clone 135010F, mRNA sequence. /REP_ORG=L. esculentum	ACV71016 UPA16 [Capsicum annuum]	0.00085022	Solyc03g097870.4.1	Bidirectional sugar transporter SWEET (AHRD V3.3 *** M1D7G9_SOLTU)
Les.3210.1.S1_at	+2.35	not assigned.unknown	--- | gb:AI483637 /DB_XREF=gi:4387561 /DB_XREF=EST249508 /CLONE=cLED25J12 /TID=Les.3210.1 /CNT=14 /FEA=EST /TIER=ConsEnd /STK=0 /UG=Les.3210 /UG_TITLE=Transcribed locus, weakly similar to NP_564264.1 Arabidopsis thaliana At1g26820 gene /REP_ORG=L. esculentum	XP_002512930 ribonuclease t2, putative [Ricinus communis]	0.02663854	Solyc07g006570.4.1
Les.3210.2.A1_a_at	+2.38	not assigned.unknown	--- | gb:AJ320060 /DB_XREF=gi:15450236 /DB_XREF=AJ320060 /CLONE=yfe111rep /TID=Les.3210.2 /CNT=5 /FEA=EST /TIER=ConsEnd /STK=0 /UG=Les.3210 /UG_TITLE=Transcribed locus, weakly similar to NP_564264.1 Arabidopsis thaliana At1g26820 gene /REP_ORG=L. esculentum	no hits found	0.01581936	Solyc07g006570.4.1
Les.3267.2.S1_at	+2.40	cell wall.precursor synthesis.UGE	--- | gb:AW622520 /DB_XREF=gi:7334167 /DB_XREF=EST313320 /CLONE=cLEX15B19 /TID=Les.3267.2 /CNT=2 /FEA=EST /TIER=ConsEnd /STK=0 /UG=Les.3267 /UG_TITLE=Transcribed locus, moderately similar to NP_172738.1 Arabidopsis thaliana At1g12780 gene /REP_ORG=L. esculentum	AAP97493 UDP-Glc-4-epimerase [Solanum tuberosum]	0.00064442	Solyc08g080570.4.1	UDP-glucose 4-epimerase-like protein (AHRD V3.3 *** A0A2K3NI12_TRIPR)
Les.3267.3.A1_at	+2.16	cell wall.precursor synthesis.UGE	--- | gb:BG626925 /DB_XREF=gi:13678398 /DB_XREF=cC-esflcLEL15B16a1 /CLONE=cC-esflcLEL15B16a1 /TID=Les.3267.3 /CNT=1 /FEA=EST /TIER=ConsEnd /STK=1 /UG=Les.3267 /UG_TITLE=Transcribed locus, moderately similar to NP_172738.1 Arabidopsis thaliana At1g12780 gene /REP_ORG=L. esculentum	no hits found	0.00120936	Solyc08g080570.4.1	UDP-glucose 4-epimerase-like protein (AHRD V3.3 *** A0A2K3NI12_TRIPR)
Les.3376.1.A1_at	+2.98	RNA.regulation of transcription.C2C2(Zn) CO-like, Constans-like zinc finger family	CIP1 | CONSTANS interacting protein 1	AAS67368 CONSTANS interacting protein 1 [Lycopersicon esculentum]	0.00941860	Solyc06g073180.3.1	CONSTANS interacting protein 1
Les.3376.2.S1_at	+3.12	RNA.regulation of transcription.C2C2(Zn) CO-like, Constans-like zinc finger family	CIP1 | CONSTANS interacting protein 1	no hits found	0.00462406	Solyc06g073180.3.1	CONSTANS interacting protein 1
Les.3408.1.S1_at	+6.42	stress.biotic	PR1b1 | PR protein	P04284 RecName: Full=Pathogenesis-related leaf protein 6; Short=P6; AltName: Full=Ethylene-induced protein P1; AltName: Full=P14; AltName: Full=P14A; AltName: Full=PR protein; Flags: Precursor	0.03606826	Solyc09g007020.1.1	Pathogenesis-related protein.1
Les.3477.1.S1_at	+3.06	signalling.receptor kinases.DUF 26	LOC543641 | hypothetical LOC543641	AAK60493 putative protein kinase LESK1 [Lycopersicon esculentum]	0.00180257	Solyc03g005960.3.1	protein kinase LESK1
Les.3524.1.S1_at	-2.29	secondary metabolism.isoprenoids.carotenoids.lycopene beta cyclase	LOC543649 | chromoplast-specific lycopene beta-cyclase	CAB93342 neoxanthin synthase [Solanum lycopersicum]	0.00326800	Solyc06g074240.3.1	Beta-carotene,Pfam:PF05834
Les.3525.1.S1_at	+4.88	amino acid metabolism.synthesis.glutamate family.arginine	LEODC | ornithine decarboxylase	O22616 RecName: Full=Ornithine decarboxylase; Short=ODC; AltName: Full=LeODC	0.00134772	Solyc04g082030.1.1	ornithine decarboxylase
Les.3580.1.S1_at	-2.19	development.unspecified	sp | self-pruning protein	O82088 RecName: Full=Protein SELF-PRUNING	0.00132246	Solyc06g074350.3.1	self-pruning
Les.3591.1.S1_at	+2.23	not assigned.unknown	LOC100147719 | hypothetical protein LOC100147719	CAA99759 unknown [Solanum lycopersicum]	0.01925130	Solyc05g013620.3.1
Les.3632.1.S1_at	-2.07	hormone metabolism.jasmonate.synthesis-degradation.lipoxygenase	loxD | lipoxygenase	AAB65767 lipoxygenase	0.03744958	Solyc10g046870.1.1	Lipoxygenase (AHRD V3.3 *-* Q96574_SOLLC)
Les.3668.1.S1_at	+4.78	hormone metabolism.jasmonate.synthesis-degradation.lipoxygenase	loxA | lipoxygenase	P38415 RecName: Full=Lipoxygenase A	0.03473225	Solyc08g014000.3.1	lipoxygenase A
Les.3683.1.S1_at	+3.97	stress.biotic	PR-5 | PR-5x	AAM23272 PR-5x [Lycopersicon esculentum]	0.00628788	Solyc08g080650.3.1	PATHOGENESIS RELATED PROTEIN P23
Les.3684.1.S1_at	-2.35	cell.cycle	pi2 | cyclophilin-like protein	CAC81818 cyclophilin-like protein [Solanum lycopersicum]	0.00025575	Solyc08g067090.4.1	cyclophilin-like protein
Les.3707.1.S1_at	-2.95	RNA.regulation of transcription.Aux/IAA family	IAA2 | IAA2 protein	AAC13253 IAA2 [Lycopersicon esculentum]	0.00111895	Solyc06g084070.3.1	auxin-regulated IAA2
Les.3710.1.S1_at	-2.05	lipid metabolism.'exotics' (steroids, squalene etc).sphingolipids	Asc | alternaria stem canker resistance protein	Q9M6A3 RecName: Full=Protein ASC1; AltName: Full=Alternaria stem canker resistance protein 1	0.00957234	Solyc03g114600.4.1
Les.3716.1.S1_at	+2.16	RNA.regulation of transcription.MYB-related transcription factor family	fsm1 | SANT/MYB domain protein	CAB91874 SANT/MYB domain protein [Solanum lycopersicum]	0.04908452	Solyc10g052470.1.1	Protein RADIALIS-like 6 (AHRD V3.3 *** A0A1U8FNU6_CAPAN)
Les.376.1.S1_at	+3.35	PS.calvin cyle.rubisco small subunit	LOC543973 | Ribulose-1,5-bisphosphate carboxylase, small subunit precursor	P08706 RecName: Full=Ribulose bisphosphate carboxylase small chain 1, chloroplastic; Short=RuBisCO small subunit 1; AltName: Full=LESS 17; Flags: Precursor	0.01175985	Solyc03g034220.3.1,Solyc02g085950.4.1	Tomato RuBP carboxylase small subunit
Les.3814.1.S1_at	+2.97	RNA.regulation of transcription.bHLH,Basic Helix-Loop-Helix family	fer | bHLH transcriptional regulator	AAW22875 bHLH transcriptional regulator [Lycopersicon esculentum]	0.00120201	Solyc06g051550.4.1
Les.3818.1.S1_at	-3.22	hormone metabolism.ethylene.signal transduction	EREB | ethylene responsive element binding protein	AAN77067 ethylene responsive element binding protein [Lycopersicon esculentum]	0.02399956	Solyc09g089930.3.1	ethylene responsive factor E.2
Les.396.1.S1_at	+2.16	signalling.G-proteins	--- | gb:BG130676 /DB_XREF=gi:12630845 /DB_XREF=EST476303 /CLONE=cTOF31J8 /TID=Les.396.1 /CNT=3 /FEA=EST /TIER=ConsEnd /STK=0 /UG=Les.396 /UG_TITLE=Transcribed locus, moderately similar to NP_179816.1 Arabidopsis thaliana At2g22290 gene /REP_ORG=L. esculentum	XP_002461043 hypothetical protein SORBIDRAFT_02g039720 [Sorghum bicolor]	0.00410988	Solyc03g078570.3.1	Rab family GTPase (AHRD V3.3 *** A0A1Y1IFP9_KLENI)
Les.396.2.A1_at	+2.86	not assigned.unknown	--- | gb:BG630746 /DB_XREF=gi:13682219 /DB_XREF=cC-esflcLEL4G03d1 /CLONE=cC-esflcLEL4G03d1 /TID=Les.396.2 /CNT=1 /FEA=EST /TIER=ConsEnd /STK=1 /UG=Les.396 /UG_TITLE=Transcribed locus, moderately similar to NP_179816.1 Arabidopsis thaliana At2g22290 gene /REP_ORG=L. esculentum	no hits found	0.00097894	Solyc03g078570.3.1	Rab family GTPase (AHRD V3.3 *** A0A1Y1IFP9_KLENI)
Les.3972.1.S1_at	+2.30	cell wall.modification	exp9 | expansin9	CAB46492 expansin9 [Solanum lycopersicum]	0.04768691	Solyc06g005560.4.1
Les.3974.1.A1_at	+4.90	not assigned.unknown	mcpi | metallocarboxypeptidase inhibitor	P01076 RecName: Full=Metallocarboxypeptidase inhibitor; Short=MCPI; Short=Carboxypeptidase inhibitor; Flags: Precursor	0.03498954	Solyc07g007250.4.1
Les.398.1.A1_at	-7.37	signalling.receptor kinases.misc	--- | gb:BG631750 /DB_XREF=gi:13683211 /DB_XREF=cC-esflcLEL9F05d1 /CLONE=cC-esflcLEL9F05d1 /TID=Les.398.1 /CNT=1 /FEA=EST /TIER=ConsEnd /STK=1 /UG=Les.398 /UG_TITLE=Transcribed locus, weakly similar to NP_199787.2 Arabidopsis thaliana At5g49760 gene /REP_ORG=L. esculentum	no hits found	0.00000377	Solyc01g102710.2.1	Leucine-rich repeat receptor-like protein kinase.1
Les.4093.1.S1_at	-7.28	not assigned.unknown	--- | gb:BT013068.1 /DB_XREF=gi:47104483 /TID=Les.4093.1 /CNT=18 /FEA=mRNA /TIER=ConsEnd /STK=1 /UG=Les.4093 /UG_TITLE=(DB114) meloidogyne-induced giant cell protein mRNA, 3 end. /DEF=Lycopersicon esculentum clone 114325R, mRNA sequence. /REP_ORG=L. esculentum	XP_002282644 PREDICTED: hypothetical protein isoform 3 [Vitis vinifera]	0.00758154	Solyc02g067440.3.1	meloidogyne-induced giant cell protein DB114
Les.41.1.S1_at	+2.52	RNA.regulation of transcription.MYB domain transcription factor family	THM27 | transcription factor	CAA64614 transcription factor [Solanum lycopersicum]	0.02424269	Solyc10g055410.2.1	R2R3MYB transcription factor 32
Les.4102.1.S1_at	-3.39	RNA.regulation of transcription.AP2/EREBP, APETALA2/Ethylene-responsive element binding protein family	ERF2 | ethylene response factor 2 // RNA.regulation of transcription.AP2/EREBP, APETALA2/Ethylene-responsive element binding protein family	AAR87866 ethylene-binding protein [Lycopersicon esculentum]	0.01508254	Solyc09g075420.3.1	ethylene response factor E.1
Les.4149.3.S1_at	-2.75	signalling.calcium	--- | gb:BM412305 /DB_XREF=gi:18263935 /DB_XREF=EST586632 /CLONE=cLEG59J19 /TID=Les.4149.3 /CNT=8 /FEA=EST /TIER=ConsEnd /STK=0 /UG=Les.4149 /UG_TITLE=Transcribed locus, moderately similar to NP_195592.1 Arabidopsis thaliana At4g38810 gene /REP_ORG=L. esculentum	CAA04670 39 kDa EF-Hand containing protein [Solanum tuberosum]	0.01555794	Solyc01g111040.4.1	Calcium-binding EF-hand family protein (AHRD V3.3 *** A0A2U1MN65_ARTAN)
Les.4300.1.A1_at	+2.93	not assigned.unknown	--- | gb:BG628954 /DB_XREF=gi:13680427 /DB_XREF=cC-esflcLEL24I14d1 /CLONE=cC-esflcLEL24I14d1 /TID=Les.4300.1 /CNT=2 /FEA=EST /TIER=ConsEnd /STK=1 /UG=Les.4300 /UG_TITLE=Transcribed locus, moderately similar to NP_196703.1 Arabidopsis thaliana At5g11420 gene /REP_ORG=L. esculentum	no hits found	0.03037571	Solyc08g067030.3.1	DUF642 domain-containing protein (AHRD V3.3 *** A0A1Q3BRG3_CEPFO)
Les.4316.1.S1_at	-2.01	signalling.MAP kinases	MPK3 | mitogen-activated protein kinase 3	AAP20421 mitogen-activated protein kinase 3 [Lycopersicon esculentum]	0.00762606	Solyc06g005170.3.1	mitogen-activated protein kinase 3
Les.4333.1.S1_at	+3.49	lipid metabolism.lipid transfer proteins etc	TSW12 | TSW12 protein	P27056 RecName: Full=Non-specific lipid-transfer protein 1; Short=LTP 1; Flags: Precursor	0.03653074	Solyc10g075070.3.1	Non-specific lipid-transfer protein (AHRD V3.3 *** K4D1U9_SOLLC)
Les.4334.1.A1_at	+3.17	misc.myrosinases-lectin-jacalin	--- | gb:BG626518 /DB_XREF=gi:13677991 /DB_XREF=cC-esflcLEL13B21d1 /CLONE=cC-esflcLEL13B21d1 /TID=Les.4334.1 /CNT=3 /FEA=EST /TIER=ConsEnd /STK=0 /UG=Les.4334 /UG_TITLE=Transcribed locus, weakly similar to NP_177447.1 Arabidopsis thaliana At1g73040 gene /REP_ORG=L. esculentum	no hits found	0.00082648	Solyc03g121300.2.1	jacalin-related lectin 19 (AHRD V3.3 *** A0A2G2XW42_CAPAN)
Les.4334.2.S1_at	+2.67	misc.myrosinases-lectin-jacalin	--- | gb:BI928683 /DB_XREF=gi:16240639 /DB_XREF=EST548572 /CLONE=cTOB26G4 /TID=Les.4334.2 /CNT=4 /FEA=EST /TIER=ConsEnd /STK=0 /UG=Les.4334 /UG_TITLE=Transcribed locus, weakly similar to NP_177447.1 Arabidopsis thaliana At1g73040 gene /REP_ORG=L. esculentum	CAJ38387 jacalin-domain protein [Plantago major]	0.00315579	Solyc03g121300.2.1	jacalin-related lectin 19 (AHRD V3.3 *** A0A2G2XW42_CAPAN)
Les.4334.3.A1_at	+2.61	misc.myrosinases-lectin-jacalin	--- | gb:BG735063 /DB_XREF=gi:14084752 /DB_XREF=cC-esflcLEL25E13a1 /TID=Les.4334.3 /CNT=1 /FEA=EST /TIER=ConsEnd /STK=1 /UG=Les.4334 /UG_TITLE=Transcribed locus, weakly similar to NP_177447.1 Arabidopsis thaliana At1g73040 gene /REP_ORG=L. esculentum	no hits found	0.00208098	Solyc03g121300.2.1	jacalin-related lectin 19 (AHRD V3.3 *** A0A2G2XW42_CAPAN)
Les.4346.1.S1_at	+2.10	misc.gluco-, galacto- and mannosidases	tEG3 | ss-galactosidase	AAC25984 beta-galactosidase [Lycopersicon esculentum]	0.00366233	Solyc12g008840.2.1	beta-galactosidase 4
Les.4360.1.S1_at	+2.06	protein.degradation.ubiquitin.E3.RING	--- | gb:BT014163.1 /DB_XREF=gi:47105578 /TID=Les.4360.1 /CNT=48 /FEA=mRNA /TIER=ConsEnd /STK=0 /UG=Les.4360 /UG_TITLE=Transcribed locus, moderately similar to NP_197938.2 Arabidopsis thaliana At5g25560 gene /DEF=Lycopersicon esculentum clone 133283F, mRNA sequence. /REP_ORG=L. esculentum	XP_002284652 PREDICTED: hypothetical protein [Vitis vinifera]	0.00542745	Solyc08g067960.3.1	CHY-type/CTCHY-type/RING-type Zinc finger protein (AHRD V3.3 *** A0A2U1Q2D4_ARTAN)
Les.4596.1.S1_at	+5.27	not assigned.unknown	ACI29 | 60S ribosomal protein L10	ABO36643 defensin protein [Solanum pimpinellifolium]	0.02222143	Solyc07g007755.1.1
Les.4685.1.S1_at	+15.41	not classified	Mt uninfected vs MM uninfected'!J2--- | gb:BT013296.1 /DB_XREF=gi:47104711 /TID=Les.4685.1 /CNT=19 /FEA=mRNA /TIER=ConsEnd /STK=0 /UG=Les.4685 /UG_TITLE=Transcribed locus, weakly similar to NP_197841.1 Arabidopsis thaliana At5g24530 gene /DEF=Lycopersicon esculentum clone 134925R, mRNA sequence. /REP_ORG=L. esculentum	AAT40509 Hyoscyamine 6-dioxygenase , putative [Solanum demissum]	0.03391294	Solyc06g073580.4.1
Les.4712.1.S1_at	-2.63	protein.degradation.ubiquitin.E3.RING	--- | gb:BT014409.1 /DB_XREF=gi:47105824 /TID=Les.4712.1 /CNT=6 /FEA=mRNA /TIER=ConsEnd /STK=0 /UG=Les.4712 /UG_TITLE=Transcribed locus, weakly similar to NP_564556.1 Arabidopsis thaliana At1g49850 gene /DEF=Lycopersicon esculentum clone 133715F, mRNA sequence. /REP_ORG=L. esculentum	CAN60716 hypothetical protein [Vitis vinifera]	0.00029547	Solyc01g107290.3.1	RING/U-box superfamily protein (AHRD V3.3 *-* A0A2U1QJN2_ARTAN)
Les.4777.1.S1_at	+2.23	protein.postranslational modification.kinase.receptor like cytoplasmatic kinase VII	--- | gb:BT014588.1 /DB_XREF=gi:47106003 /TID=Les.4777.1 /CNT=2 /FEA=mRNA /TIER=ConsEnd /STK=1 /UG=Les.4777 /UG_TITLE=Transcribed locus, weakly similar to NP_179266.2 Arabidopsis thaliana At2g16750 gene /DEF=Lycopersicon esculentum clone 134048R, mRNA sequence. /REP_ORG=L. esculentum	CAN73629 hypothetical protein [Vitis vinifera]	0.02809393	Solyc01g111570.3.1	proline-rich receptor-like protein kinase PERK7 isoform .1
Les.4803.1.S1_at	-2.83	amino acid metabolism.degradation.glutamate family.proline	--- | gb:BT013418.1 /DB_XREF=gi:47104833 /TID=Les.4803.1 /CNT=43 /FEA=mRNA /TIER=ConsEnd /STK=1 /UG=Les.4803 /UG_TITLE=Transcribed locus, weakly similar to NP_198687.1 Arabidopsis thaliana At5g38710 gene /DEF=Lycopersicon esculentum clone 132056R, mRNA sequence. /REP_ORG=L. esculentum	BAB83948 CIG1 [Nicotiana tabacum]	0.01262178	Solyc02g089620.3.1	proline dehydrogenase
Les.4857.2.S1_at	+3.37	signalling.G-proteins	--- | gb:BT013315.1 /DB_XREF=gi:47104730 /TID=Les.4857.2 /CNT=2 /FEA=mRNA /TIER=ConsEnd /STK=0 /UG=Les.4857 /UG_TITLE=Transcribed locus, moderately similar to NP_199326.1 Arabidopsis thaliana At5g45130 gene /DEF=Lycopersicon esculentum clone 135000F, mRNA sequence. /REP_ORG=L. esculentum	P31583 RecName: Full=Ras-related protein RHN1	0.00660200	Solyc08g078210.3.1	Nudix hydrolase 8 (AHRD V3.3 *** A0A2G2XL67_CAPBA)
Les.4911.1.S1_at	+8.05	secondary metabolism.flavonoids.chalcones	--- | gb:BT012882.1 /DB_XREF=gi:47104297 /TID=Les.4911.1 /CNT=3 /FEA=mRNA /TIER=ConsEnd /STK=1 /UG=Les.4911 /UG_TITLE=Transcribed locus, weakly similar to NP_196897.1 Arabidopsis thaliana At5g13930 gene /DEF=Lycopersicon esculentum clone 113985R, mRNA sequence. /REP_ORG=L. esculentum	P22924 RecName: Full=Chalcone synthase B; AltName: Full=Naringenin-chalcone synthase B	0.02870920	Solyc05g053170.3.1	Chalcone synthase (AHRD V3.3 *** A0A2G2ZJX1_CAPAN)
Les.4938.1.S1_at	+3.96	not assigned.unknown	--- | gb:BT012940.1 /DB_XREF=gi:47104355 /TID=Les.4938.1 /CNT=4 /FEA=mRNA /TIER=ConsEnd /STK=0 /UG=Les.4938 /UG_TITLE=Transcribed locus, weakly similar to NP_180787.1 Arabidopsis thaliana At2g32280 gene /DEF=Lycopersicon esculentum clone 114108R, mRNA sequence. /REP_ORG=L. esculentum	ABK92874 unknown [Populus trichocarpa]	0.01274447	Solyc12g005700.2.1	DUF1218 domain-containing protein (AHRD V3.3 *** A0A1Q3CI94_CEPFO)
Les.5067.1.S1_at	-2.26	RNA.regulation of transcription.AS2,Lateral Organ Boundaries Gene Family	--- | gb:BT013214.1 /DB_XREF=gi:47104629 /TID=Les.5067.1 /CNT=26 /FEA=mRNA /TIER=ConsEnd /STK=0 /UG=Les.5067 /UG_TITLE=Transcribed locus, weakly similar to NP_566175.1 Arabidopsis thaliana At3g02550 gene /DEF=Lycopersicon esculentum clone 134425F, mRNA sequence. /REP_ORG=L. esculentum	XP_002276899 PREDICTED: hypothetical protein [Vitis vinifera]	0.00811685	Solyc03g119530.3.1	LOB domain-containing protein .1
Les.5091.1.A1_at	-2.87	RNA.regulation of transcription.MYB domain transcription factor family	--- | gb:BT013255.1 /DB_XREF=gi:47104670 /TID=Les.5091.1 /CNT=1 /FEA=mRNA /TIER=ConsEnd /STK=0 /UG=Les.5091 /UG_TITLE=Transcribed locus, weakly similar to NP_188966.1 Arabidopsis thaliana At3g23250 gene /DEF=Lycopersicon esculentum clone 134773R, mRNA sequence. /REP_ORG=L. esculentum	BAA88221 myb-related transcription factor LBM1 [Nicotiana tabacum]	0.00354640	Solyc09g090130.3.1	R2R3MYB transcription factor 15
Les.5112.1.S1_at	-3.34	transport.Major Intrinsic Proteins.TIP // transport.Major Intrinsic Proteins.PIP	--- | gb:BT013300.1 /DB_XREF=gi:47104715 /TID=Les.5112.1 /CNT=2 /FEA=mRNA /TIER=ConsEnd /STK=0 /UG=Les.5112 /UG_TITLE=Transcribed locus, weakly similar to NP_198598.1 Arabidopsis thaliana At5g37820 gene /DEF=Lycopersicon esculentum clone 134932R, mRNA sequence. /REP_ORG=L. esculentum	XP_002534417 Silicon transporter, putative [Ricinus communis]	0.02600131	Solyc03g013340.3.1	NOD26-like intrinsic protein 2.1
Les.513.1.S1_at	+4.21	protein.degradation.subtilases	--- | gb:BG626001 /DB_XREF=gi:13677474 /DB_XREF=cC-esflcLEL10H16a1 /CLONE=cC-esflcLEL10H16a1 /TID=Les.513.1 /CNT=14 /FEA=mRNA /TIER=ConsEnd /STK=1 /UG=Les.513 /UG_TITLE=Transcribed locus, weakly similar to NP_569044.1 Arabidopsis thaliana At5g67090 gene /REP_ORG=L. esculentum	CAA06997 subtilisin-like protease [Solanum lycopersicum]	0.03378569	Solyc10g084320.3.1	Subtilisin-like protease (AHRD V3.3 *** O82777_SOLLC)
Les.5233.1.S1_at	-2.17	cell wall.pectin esterases.PME	--- | gb:CN384566 /DB_XREF=gi:51699880 /DB_XREF=LE2TR01E19 /CLONE=LE2TR01E19 /TID=Les.5233.1 /CNT=12 /FEA=mRNA /TIER=ConsEnd /STK=0 /UG=Les.5233 /UG_TITLE=Transcribed locus, weakly similar to NP_175787.1 Arabidopsis thaliana At1g53840 gene /REP_ORG=L. esculentum	XP_002265217 PREDICTED: hypothetical protein [Vitis vinifera]	0.00583901	Solyc03g123620.4.1	Pectinesterase (AHRD V3.3 *** A0A2G3D1E1_CAPCH)
Les.5442.1.S1_at	+3.05	RNA.regulation of transcription.Aux/IAA family	--- | gb:BT013931.1 /DB_XREF=gi:47105346 /TID=Les.5442.1 /CNT=8 /FEA=mRNA /TIER=ConsEnd /STK=0 /UG=Les.5442 /UG_TITLE=Transcribed locus, weakly similar to NP_567891.1 Arabidopsis thaliana At4g32280 gene /DEF=Lycopersicon esculentum clone 132929R, mRNA sequence. /REP_ORG=L. esculentum	XP_002309635 predicted protein [Populus trichocarpa]	0.01186540	Solyc08g021820.3.1	auxin-regulated IAA29
Les.5499.1.S1_at	+3.27	not assigned.no ontology	--- | gb:BT014028.1 /DB_XREF=gi:47105443 /TID=Les.5499.1 /CNT=10 /FEA=mRNA /TIER=ConsEnd /STK=0 /UG=Les.5499 /UG_TITLE=Transcribed locus, weakly similar to NP_564756.1 Arabidopsis thaliana At1g60420 gene /DEF=Lycopersicon esculentum clone 133090F, mRNA sequence. /REP_ORG=L. esculentum	XP_002285895 PREDICTED: hypothetical protein [Vitis vinifera]	0.02711992	Solyc04g081900.4.1	Thioredoxin_8 domain-containing protein (AHRD V3.3 *** A0A1Q3C5I0_CEPFO)
Les.5506.1.S1_at	+2.17	secondary metabolism.phenylpropanoids.lignin biosynthesis.COMT // misc.O- methyl transferases	--- | gb:BT014038.1 /DB_XREF=gi:47105453 /TID=Les.5506.1 /CNT=13 /FEA=mRNA /TIER=ConsEnd /STK=0 /UG=Les.5506 /UG_TITLE=Transcribed locus, weakly similar to NP_190882.1 Arabidopsis thaliana At3g53140 gene /DEF=Lycopersicon esculentum clone 133102R, mRNA sequence. /REP_ORG=L. esculentum	XP_002519426 o-methyltransferase, putative [Ricinus communis]	0.02903876	Solyc10g085830.2.1	O-methyltransferase, putative (AHRD V3.3 *** B9S0A7_RICCO)
Les.5530.1.S1_at	-2.20	not assigned.disagreeing hits	--- | gb:BT014086.1 /DB_XREF=gi:47105501 /TID=Les.5530.1 /CNT=1 /FEA=mRNA /TIER=ConsEnd /STK=0 /UG=Les.5530 /UG_TITLE=Transcribed locus, weakly similar to NP_195958.1 Arabidopsis thaliana At5g03380 gene /DEF=Lycopersicon esculentum clone 133190R, mRNA sequence. /REP_ORG=L. esculentum	CAO18197 unnamed protein product [Vitis vinifera]	0.01283689	Solyc10g086280.2.1	heavy metal-associated isoprenylated plant protein 3-like (AHRD V3.3 *** A0A1S4A3L2_TOBAC)
Les.5706.1.S1_at	+2.41	secondary metabolism.flavonoids.isoflavonols	--- | gb:BT014421.1 /DB_XREF=gi:47105836 /TID=Les.5706.1 /CNT=2 /FEA=mRNA /TIER=ConsEnd /STK=0 /UG=Les.5706 /UG_TITLE=Transcribed locus, moderately similar to NP_565107.1 Arabidopsis thaliana At1g75280 gene /DEF=Lycopersicon esculentum clone 133739F, mRNA sequence. /REP_ORG=L. esculentum	BAG84267 phenylcoumaran benzylic ether reductase [Nicotiana tabacum]	0.02031235	Solyc04g080550.4.1
Les.573.1.A1_at	-3.08	not assigned.no ontology	--- | gb:BG626322 /DB_XREF=gi:13677795 /DB_XREF=cC-esflcLEL11O01a1 /CLONE=cC-esflcLEL11O01a1 /TID=Les.573.1 /CNT=1 /FEA=EST /TIER=ConsEnd /STK=1 /UG=Les.573 /UG_TITLE=Transcribed locus, weakly similar to NP_567889.1 Arabidopsis thaliana At4g32190 gene /REP_ORG=L. esculentum	XP_002282750 PREDICTED: hypothetical protein [Vitis vinifera]	0.01466821	Solyc08g022030.3.1	Myosin heavy chain-related protein (AHRD V3.3 *** Q8H1E5_ARATH)
Les.5832.1.S1_at	+2.75	misc.UDP glucosyl and glucoronyl transferases	--- | gb:BT014414.1 /DB_XREF=gi:47105829 /TID=Les.5832.1 /CNT=16 /FEA=mRNA /TIER=ConsEnd /STK=0 /UG=Les.5832 /UG_TITLE=Transcribed locus, weakly similar to NP_181216.1 Arabidopsis thaliana At2g36780 gene /DEF=Lycopersicon esculentum clone 133722R, mRNA sequence. /REP_ORG=L. esculentum	BAG16513 flavonoid glucoyltransferase UGT73E2 [Antirrhinum majus]	0.03158547	Solyc12g042600.2.1	Glycosyltransferase (AHRD V3.3 *** B1Q468_ANTMA)
Les.5917.1.S1_at	-47.32	hormone metabolism.ethylene.synthesis-degradation	aco5 | 1-aminocyclopropane-1-carboxylate oxidase	CAG29395 1-aminocyclopropane-1-carboxylate oxidase [Solanum lycopersicum]	0.00116063	Solyc07g026650.3.1	1-aminocyclopropane-1-carboxylate oxidase 5
Les.764.1.S1_at	+2.28	not assigned.no ontology	--- | gb:BI929955 /DB_XREF=gi:16244427 /DB_XREF=EST549844 /CLONE=cTOB30H22 /TID=Les.764.1 /CNT=33 /FEA=EST /TIER=ConsEnd /STK=0 /UG=Les.764 /UG_TITLE=Transcribed locus, weakly similar to NP_567699.1 Arabidopsis thaliana At4g24340 gene /REP_ORG=L. esculentum	XP_002283985 PREDICTED: hypothetical protein [Vitis vinifera]	0.00152228	Solyc08g066923.1.1
Les.764.2.A1_at	+2.28	not assigned.no ontology	--- | gb:BG626572 /DB_XREF=gi:13678045 /DB_XREF=cC-esflcLEL13F01d1 /CLONE=cC-esflcLEL13F01d1 /TID=Les.764.2 /CNT=6 /FEA=EST /TIER=ConsEnd /STK=0 /UG=Les.764 /UG_TITLE=Transcribed locus, weakly similar to NP_567699.1 Arabidopsis thaliana At4g24340 gene /REP_ORG=L. esculentum	no hits found	0.00217791	Solyc08g066900.1.1	Phosphorylase superfamily protein (AHRD V3.3 *-* A0A2U1QDE8_ARTAN)
Les.804.1.S1_at	+3.94	not assigned.unknown	--- | gb:AW094303 /DB_XREF=gi:6059898 /DB_XREF=EST287483 /CLONE=cLET28M7 /TID=Les.804.1 /CNT=5 /FEA=EST /TIER=ConsEnd /STK=0 /UG=Les.804 /UG_TITLE=Transcribed locus, weakly similar to NP_563941.1 Arabidopsis thaliana At1g14220 gene /REP_ORG=L. esculentum	AAD50436 hypersensitive response assisting protein [Capsicum annuum]	0.04877574	Solyc07g006560.3.1	Hypersensitive response assisting protein (AHRD V3.3 *** Q9SWC6_CAPAN)
Les.83.1.S1_at	+2.95	RNA.regulation of transcription.HB,Homeobox transcription factor family	LOC544007 | Knotted 1 (TKn1)	Q41330 RecName: Full=Homeotic protein knotted-1; Short=TKN1	0.04695472	Solyc04g077210.3.1	Knotted 1
Les.97.1.S1_at	-2.49	fermentation.LDH	--- | gb:BT013913.1 /DB_XREF=gi:47105328 /TID=Les.97.1 /CNT=4 /FEA=mRNA /TIER=ConsEnd /STK=0 /UG=Les.97 /UG_TITLE=Transcribed locus, moderately similar to NP_193459.1 Arabidopsis thaliana At4g17260 gene /DEF=Lycopersicon esculentum clone 132910F, mRNA sequence. /REP_ORG=L. esculentum	CAA70100 L-lactate dehydrogenase [Solanum lycopersicum]	0.00073619	Solyc08g007420.3.1	LELDH2 L-lactate dehydrogenase
LesAffx.10299.1.A1_at	-2.40	transport.sugars	--- | gb:CK715635 /DB_XREF=gi:50879464 /DB_XREF=LERSF01E06 /CLONE=LERSF01E06 /TID=LesAffx.10299.1 /CNT=4 /FEA=EST /TIER=ConsEnd /STK=0 /NOTE=sequence(s) not in UniGene /REP_ORG=L. esculentum	AAZ80876 putative sorbitol transporter [Nicotiana langsdorffii x Nicotiana sanderae]	0.01243301	Solyc01g109460.3.1	Polyol monosaccharide transporter 4
LesAffx.10955.1.S1_at	-2.06	amino acid metabolism.synthesis.aromatic aa.phenylalanine.arogenate dehydratase / prephenate dehydratase	--- | gb:BI422058 /DB_XREF=gi:15196143 /DB_XREF=EST532724 /CLONE=cLEC68J24 /TID=LesAffx.10955.1 /CNT=39 /FEA=EST /TIER=ConsEnd /STK=0 /NOTE=sequence(s) not in UniGene /REP_ORG=L. esculentum	ACF17637 putative arogenate dehydratase [Capsicum annuum]	0.01447630	Solyc06g074530.1.1	Arogenate dehydratase (AHRD V3.3 *** A0A2G2VAY6_CAPBA)
LesAffx.11323.1.S1_at	-2.48	PS.lightreaction.cytochrome b6/f	--- | gb:BI926396 /DB_XREF=gi:16234711 /DB_XREF=EST546285 /CLONE=cTOA29D23 /TID=LesAffx.11323.1 /CNT=2 /FEA=EST /TIER=ConsEnd /STK=0 /NOTE=sequence(s) not in UniGene /REP_ORG=L. esculentum	NP_054531 cytochrome b6/f complex subunit IV [Nicotiana tabacum]	0.00750437	Solyc00g500158.1.1	Cytochrome b6-f complex subunit 4 (AHRD V3.3 *** A0A2G2XBM1_CAPBA)
LesAffx.11542.1.A1_at	-2.96	signalling.calcium	--- | gb:AI899136 /DB_XREF=gi:5605038 /DB_XREF=EST268579 /CLONE=cLED37G22 /TID=LesAffx.11542.1 /CNT=6 /FEA=EST /TIER=ConsEnd /STK=0 /NOTE=sequence(s) not in UniGene /REP_ORG=L. esculentum	XP_002509541 Polcalcin Jun o, putative [Ricinus communis]	0.00069151	Solyc02g094000.1.1	EF_hand_5 domain-containing protein/EF_hand_6 domain-containing protein (AHRD V3.3 *** A0A1Q3B940_CEPFO)
LesAffx.124.1.S1_at	-4.48	misc.protease inhibitor/seed storage/lipid transfer protein (LTP) family protein	--- | gb:AW443936 /DB_XREF=gi:6986118 /DB_XREF=EST308866 /CLONE=cLET45D18 /TID=LesAffx.124.1 /CNT=7 /FEA=EST /TIER=ConsEnd /STK=0 /NOTE=sequence(s) not in UniGene /REP_ORG=L. esculentum	XP_002268742 PREDICTED: hypothetical protein [Vitis vinifera]	0.00337078	Solyc03g121900.1.1	Bifunctional inhibitor/plant lipid transfer protein/seed storage helical domain containing protein (AHRD V3.3 *** A0A2P5DNS6_PARAD)
LesAffx.1574.3.S1_at	-2.01	not assigned.no ontology	--- | gb:CN384465 /DB_XREF=gi:51699779 /DB_XREF=LE2TR01A11 /CLONE=LE2TR01A11 /TID=LesAffx.1574.3 /CNT=1 /FEA=EST /TIER=ConsEnd /STK=0 /NOTE=sequence(s) not in UniGene /REP_ORG=L. esculentum	NP_180394 DC1 domain-containing protein [Arabidopsis thaliana]	0.00013587	Solyc01g073880.2.1
LesAffx.16165.1.S1_at	-2.27	RNA.regulation of transcription.G2-like transcription factor family, GARP	--- | gb:AI894696 /DB_XREF=gi:5600598 /DB_XREF=EST264139 /CLONE=cLEC5G4 /TID=LesAffx.16165.1 /CNT=1 /FEA=EST /TIER=ConsEnd /STK=0 /NOTE=sequence(s) not in UniGene /REP_ORG=L. esculentum	NP_187687 myb family transcription factor [Arabidopsis thaliana]	0.00007489	Solyc10g080960.1.1	Two-component response regulator AR.1
LesAffx.16424.1.A1_at	-2.24	signalling.MAP kinases	MPK3 | Mitogen-activated protein kinase 3	AAP20421 mitogen-activated protein kinase 3 [Lycopersicon esculentum]	0.00097969	Solyc06g005170.3.1	mitogen-activated protein kinase 3
LesAffx.16424.1.S1_s_at	-2.25	signalling.MAP kinases	MPK3 | mitogen-activated protein kinase 3	AAP20421 mitogen-activated protein kinase 3 [Lycopersicon esculentum]	0.00570611	Solyc06g005170.3.1	mitogen-activated protein kinase 3
LesAffx.18686.1.S1_at	+2.95	misc.acid and other phosphatases	--- | gb:BI203812 /DB_XREF=gi:14681536 /DB_XREF=EST521852 /CLONE=cTOS3K11 /TID=LesAffx.18686.1 /CNT=3 /FEA=EST /TIER=ConsEnd /STK=0 /NOTE=sequence(s) not in UniGene /REP_ORG=L. esculentum	NP_565052 phosphatase [Arabidopsis thaliana]	0.04248446	Solyc03g121420.4.1	Inorganic pyrophosphatase.1
LesAffx.19571.1.S1_at	-2.77	not assigned.no ontology	--- | gb:BG125734 /DB_XREF=gi:12625922 /DB_XREF=EST471380 /CLONE=cTOF9L5 /TID=LesAffx.19571.1 /CNT=1 /FEA=EST /TIER=ConsEnd /STK=0 /NOTE=sequence(s) not in UniGene /REP_ORG=L. esculentum	XP_002530486 ARF GTPase activator, putative [Ricinus communis]	0.00016354	Solyc06g068940.4.1
LesAffx.20450.1.S1_at	-2.27	RNA.regulation of transcription.AP2/EREBP, APETALA2/Ethylene-responsive element binding protein family	--- | gb:AW223514 /DB_XREF=gi:6535198 /DB_XREF=EST300325 /CLONE=cLEN12M19 /TID=LesAffx.20450.1 /CNT=32 /FEA=EST /TIER=ConsEnd /STK=0 /NOTE=sequence(s) not in UniGene /REP_ORG=L. esculentum	BAC56862 AP2/ERF-domain protein [Solanum tuberosum]	0.00123888	Solyc01g065980.4.1
LesAffx.21576.1.S1_at	-4.04	misc.protease inhibitor/seed storage/lipid transfer protein (LTP) family protein	--- | gb:AW624937 /DB_XREF=gi:11388395 /DB_XREF=EST313766 /CLONE=cLEZ8P6 /TID=LesAffx.21576.1 /CNT=5 /FEA=EST /TIER=ConsEnd /STK=0 /NOTE=sequence(s) not in UniGene /REP_ORG=L. esculentum	CAI48077 extensin-like protein [Capsicum chinense]	0.00097482	Solyc08g078930.1.1	Bifunctional inhibitor/lipid-transfer protein/seed storage 2S albumin superfamily protein (AHRD V3.3 *** A0A2U1PU47_ARTAN)
LesAffx.21675.1.A1_at	-2.03	not assigned.unknown	--- | gb:AW443171 /DB_XREF=gi:6985353 /DB_XREF=EST308101 /CLONE=cLET43E24 /TID=LesAffx.21675.1 /CNT=2 /FEA=EST /TIER=ConsEnd /STK=0 /NOTE=sequence(s) not in UniGene /REP_ORG=L. esculentum	ACU14137 unknown [Glycine max]	0.03146015	Solyc07g065275.1.1	NADH-ubiquinone oxidoreductase (AHRD V3.3 *** A0A200QX89_9MAGN)
LesAffx.22413.1.S1_at	-2.41	misc.protease inhibitor/seed storage/lipid transfer protein (LTP) family protein	--- | gb:BI210086 /DB_XREF=gi:14687810 /DB_XREF=EST528126 /CLONE=cTOS22O19 /TID=LesAffx.22413.1 /CNT=6 /FEA=EST /TIER=ConsEnd /STK=0 /NOTE=sequence(s) not in UniGene /REP_ORG=L. esculentum	CAO22038 unnamed protein product [Vitis vinifera]	0.00151391	Solyc01g005985.1.1
LesAffx.22735.1.S1_at	-2.16	fermentation.PDC	--- | gb:CK715789 /DB_XREF=gi:50879618 /DB_XREF=LERSF01L22 /CLONE=LERSF01L22 /TID=LesAffx.22735.1 /CNT=2 /FEA=EST /TIER=ConsEnd /STK=0 /NOTE=sequence(s) not in UniGene /REP_ORG=L. esculentum	XP_002275486 PREDICTED: similar to pyruvate decarboxylase [Vitis vinifera]	0.04258740	Solyc02g077240.4.1
LesAffx.25303.1.S1_at	-2.49	signalling.calcium	--- | gb:BI922113 /DB_XREF=gi:16218141 /DB_XREF=EST542016 /CLONE=cLEC76J9 /TID=LesAffx.25303.1 /CNT=1 /FEA=EST /TIER=ConsEnd /STK=0 /NOTE=sequence(s) not in UniGene /REP_ORG=L. esculentum	NP_565379 calmodulin-binding protein [Arabidopsis thaliana]	0.03800685	Solyc03g112700.1.1	Herbivore elicitor-regulated.1
LesAffx.26129.1.S1_at	+2.26	not assigned.unknown	--- | gb:BG134051 /DB_XREF=gi:12634239 /DB_XREF=EST466943 /CLONE=cTOE15M1 /TID=LesAffx.26129.1 /CNT=1 /FEA=EST /TIER=ConsEnd /STK=0 /NOTE=sequence(s) not in UniGene /REP_ORG=L. esculentum	XP_002273990 PREDICTED: hypothetical protein [Vitis vinifera]	0.02880657	Solyc10g079600.2.1	Two-component response regulator ARR9 (AHRD V3.3 *** A0A2G2VW67_CAPBA)
LesAffx.2889.2.S1_at	+2.17	transport.Major Intrinsic Proteins.PIP	--- | gb:AI898188 /DB_XREF=gi:5604090 /DB_XREF=EST267631 /CLONE=cLED32A20 /TID=LesAffx.2889.2 /CNT=50 /FEA=EST /TIER=ConsEnd /STK=0 /NOTE=sequence(s) not in UniGene /REP_ORG=L. esculentum	BAB40141 plasma membrane intrinsic protein 2-1 [Pyrus communis]	0.00946420	Solyc09g007770.3.1,Solyc09g007760.4.1	plasma membrane intrinsic protein 2.1
LesAffx.29730.2.S1_at	-2.16	PS.lightreaction.ATP synthase	--- | gb:BM410654 /DB_XREF=gi:18262284 /DB_XREF=EST584981 /CLONE=cLEG54K23 /TID=LesAffx.29730.2 /CNT=6 /FEA=EST /TIER=ConsEnd /STK=0 /NOTE=sequence(s) not in UniGene /REP_ORG=L. esculentum	AAW57440 ATP synthase alpha subunit [Pentamerista neotropica]	0.01937387	Solyc00g500358.1.1,Solyc00g500345.1.1	ATP synthase subunit alpha (AHRD V3.3 *** A0A2H4NB27_SOLLC)
LesAffx.29797.1.S1_at	+3.57	lipid metabolism.'exotics' (steroids, squalene etc)	--- | gb:AJ784483 /DB_XREF=gi:50892104 /DB_XREF=AJ784483 /CLONE=LE08AF10 /TID=LesAffx.29797.1 /CNT=8 /FEA=EST /TIER=ConsEnd /STK=1 /NOTE=sequence(s) not in UniGene /REP_ORG=L. esculentum var. cerasiforme	XP_002512030 Flavonol 4'-sulfotransferase, putative [Ricinus communis]	0.02794762	Solyc09g055500.1.1	Sulfotransferase (AHRD V3.3 *** A0A2G3B6Y2_CAPCH)
LesAffx.30937.1.S1_at	+5.52	misc.cytochrome P450	--- | gb:AJ785090 /DB_XREF=gi:50892481 /DB_XREF=AJ785090 /CLONE=LE12BC05 /TID=LesAffx.30937.1 /CNT=1 /FEA=EST /TIER=ConsEnd /STK=0 /NOTE=sequence(s) not in UniGene /REP_ORG=L. esculentum var. cerasiforme	CAO45094 unnamed protein product [Vitis vinifera]	0.00172158	Solyc08g150102.1.1
LesAffx.3253.2.S1_at	-2.01	misc.cytochrome P450	--- | gb:AW034203 /DB_XREF=gi:5892959 /DB_XREF=EST277774 /CLONE=cLEC33E2 /TID=LesAffx.3253.2 /CNT=21 /FEA=EST /TIER=ConsEnd /STK=0 /NOTE=sequence(s) not in UniGene /REP_ORG=L. esculentum	ABA55732 ABA 8'-hydroxylase CYP707A1 [Solanum tuberosum]	0.04504169	Solyc08g005610.3.1	Cytochrome P450 (AHRD V3.3 *** A0A200R6R4_9MAGN)
LesAffx.3499.1.S1_at	-2.49	not assigned.unknown	--- | gb:BI423310 /DB_XREF=gi:15198464 /DB_XREF=EST533976 /CLONE=cTOA20E1 /TID=LesAffx.3499.1 /CNT=6 /FEA=EST /TIER=ConsEnd /STK=0 /NOTE=sequence(s) not in UniGene /REP_ORG=L. esculentum	YP_514877 ATP-dependent Clp protease proteolytic subunit [Solanum lycopersicum]	0.00351115	Solyc00g500070.1.1	ATP-dependent Clp protease proteolytic subunit (AHRD V3.3 *** CLPP_SOLTU)
LesAffx.35136.1.S1_at	-2.09	PS.lightreaction.cyclic electron flow-chlororespiration	--- | gb:AW647925 /DB_XREF=gi:7409163 /DB_XREF=EST326379 /CLONE=cLEI2J18 /TID=LesAffx.35136.1 /CNT=1 /FEA=EST /TIER=ConsEnd /STK=0 /NOTE=sequence(s) not in UniGene /REP_ORG=L. esculentum	NP_054559 NADH dehydrogenase subunit 4L [Nicotiana tabacum]	0.02463133	Solyc02g011760.1.1	Photosystem I iron-sulfur center (AHRD V3.3 *-* A0A141SC60_9ERIC)
LesAffx.35582.1.S1_at	+2.75	not assigned.no ontology	--- | gb:AW223182 /DB_XREF=gi:6534866 /DB_XREF=EST299993 /CLONE=cLEN10D2 /TID=LesAffx.35582.1 /CNT=1 /FEA=EST /TIER=ConsEnd /STK=0 /NOTE=sequence(s) not in UniGene /REP_ORG=L. esculentum	XP_002310465 predicted small molecule transporter [Populus trichocarpa]	0.00197341	Solyc07g022830.3.1	EXS (AHRD V3.3 *** A0A200R094_9MAGN)
LesAffx.36712.1.S1_at	-2.22	RNA.regulation of transcription.WRKY domain transcription factor family	--- | gb:BE432821 /DB_XREF=gi:9430760 /DB_XREF=EST399446 /CLONE=cLEG10N24 /TID=LesAffx.36712.1 /CNT=38 /FEA=EST /TIER=ConsEnd /STK=0 /NOTE=sequence(s) not in UniGene /REP_ORG=L. esculentum	ACJ04728 WRKY transcription factor-30 [Capsicum annuum]	0.00582115	Solyc08g008280.3.1	WRKY transcription factor 53
LesAffx.3698.2.A1_at	-2.23	not assigned.unknown	--- | gb:BT014320.1 /DB_XREF=gi:47105735 /TID=LesAffx.3698.2 /CNT=2 /FEA=mRNA /TIER=ConsEnd /STK=0 /NOTE=sequence(s) not in UniGene /DEF=Lycopersicon esculentum clone 133574F, mRNA sequence. /REP_ORG=L. esculentum	YP_398917 hypothetical protein NitoCp121 [Nicotiana tomentosiformis]	0.02823724	Solyc02g043950.1.1	Unknown protein
LesAffx.37563.1.S1_at	-2.34	misc.misc2	LOC100134874 | Trans-cinnamate 4-monooxygenase	CAA94178 Trans-cinnamate 4-monooxygenase [Solanum lycopersicum]	0.02548807	Solyc05g047530.3.1	trans-cinnamate 4-monooxygenase
LesAffx.37595.1.A1_at	-2.31	not assigned.unknown	--- | gb:CN385844 /DB_XREF=gi:51701158 /DB_XREF=LE2TR04L04 /CLONE=LE2TR04L04 /TID=LesAffx.37595.1 /CNT=2 /FEA=EST /TIER=ConsEnd /STK=0 /NOTE=sequence(s) not in UniGene /REP_ORG=L. esculentum	XP_002281373 PREDICTED: hypothetical protein [Vitis vinifera]	0.00202036	Solyc08g077020.1.1	Auxin responsive SAUR protein (AHRD V3.3 *** A0A2U1PXP1_ARTAN)
LesAffx.39917.1.S1_at	-2.36	not assigned.no ontology	--- | gb:AW649152 /DB_XREF=gi:7410390 /DB_XREF=EST327606 /CLONE=cLEI7E6 /TID=LesAffx.39917.1 /CNT=4 /FEA=EST /TIER=ConsEnd /STK=0 /NOTE=sequence(s) not in UniGene /REP_ORG=L. esculentum	XP_002272340 PREDICTED: hypothetical protein [Vitis vinifera]	0.00050773	Solyc12g035470.2.1	Beta-1,4-N-acetylglucosaminyltransferase family protein (AHRD V3.3 *** Q9LT58_ARATH)
LesAffx.41381.1.S1_at	-2.91	protein.aa activation	--- | gb:AI894551 /DB_XREF=gi:5600453 /DB_XREF=EST263994 /CLONE=cLEC4F11 /TID=LesAffx.41381.1 /CNT=2 /FEA=EST /TIER=ConsEnd /STK=0 /NOTE=sequence(s) not in UniGene /REP_ORG=L. esculentum	ACJ85662 unknown [Medicago truncatula]	0.00729085	Solyc07g007410.4.1	Leucine-rich repeat (AHRD V3.3 *-* A0A200R908_9MAGN)
LesAffx.44139.1.S1_at	-5.50	misc.protease inhibitor/seed storage/lipid transfer protein (LTP) family protein	--- | gb:AI488970 /DB_XREF=gi:4384341 /DB_XREF=EST247309 /CLONE=cLED18P15 /TID=LesAffx.44139.1 /CNT=1 /FEA=EST /TIER=ConsEnd /STK=0 /NOTE=sequence(s) not in UniGene /REP_ORG=L. esculentum	XP_002329912 predicted protein [Populus trichocarpa]	0.00227606	Solyc08g078940.1.1	Bifunctional inhibitor/lipid-transfer protein/seed storage 2S albumin superfamily protein (AHRD V3.3 *** F4IC43_ARATH)
LesAffx.44609.1.S1_at	-2.63	RNA.regulation of transcription.Trihelix, Triple-Helix transcription factor family	--- | gb:BG631285 /DB_XREF=gi:13682758 /DB_XREF=cC-esflcLEL7C14d1 /CLONE=cC-esflcLEL7C14d1 /TID=LesAffx.44609.1 /CNT=6 /FEA=EST /TIER=ConsEnd /STK=1 /NOTE=sequence(s) not in UniGene /REP_ORG=L. esculentum	XP_002326236 predicted protein [Populus trichocarpa]	0.00421488	Solyc09g008830.3.1
LesAffx.46519.1.S1_at	+5.79	development.unspecified	--- | gb:BG135415 /DB_XREF=gi:12635603 /DB_XREF=EST468307 /CLONE=cTOE22D9 /TID=LesAffx.46519.1 /CNT=2 /FEA=EST /TIER=ConsEnd /STK=0 /NOTE=sequence(s) not in UniGene /REP_ORG=L. esculentum	XP_002265836 PREDICTED: hypothetical protein [Vitis vinifera]	0.00076137	Solyc06g060590.3.1	Bidirectional sugar transporter SWEET (AHRD V3.3 *** M1B2X7_SOLTU)
LesAffx.48086.1.S1_at	+3.73	stress.abiotic.unspecified	--- | gb:AW219676 /DB_XREF=gi:6530550 /DB_XREF=EST302158 /CLONE=cLEX5C20 /TID=LesAffx.48086.1 /CNT=4 /FEA=EST /TIER=ConsEnd /STK=0 /NOTE=sequence(s) not in UniGene /REP_ORG=L. esculentum	CAA55813 Sn-2 [Capsicum annuum]	0.01075930	Solyc04g007750.4.1
LesAffx.49935.1.S1_at	-2.42	fermentation.PDC	--- | gb:BF097557 /DB_XREF=gi:10903267 /DB_XREF=EST415630 /CLONE=cLEW22L21 /TID=LesAffx.49935.1 /CNT=54 /FEA=EST /TIER=ConsEnd /STK=0 /NOTE=sequence(s) not in UniGene /REP_ORG=L. esculentum	BAC23043 pyruvate decarboxylase [Solanum tuberosum]	0.00954980	Solyc06g082130.3.1	Pyruvate decarboxylase (AHRD V3.3 *** A0A2K3PJA8_TRIPR)
LesAffx.51158.2.S1_at	+2.48	RNA.regulation of transcription.HB,Homeobox transcription factor family	--- | gb:AI898095 /DB_XREF=gi:5603997 /DB_XREF=EST267538 /CLONE=cLED31P1 /TID=LesAffx.51158.2 /CNT=3 /FEA=EST /TIER=ConsEnd /STK=0 /NOTE=sequence(s) not in UniGene /REP_ORG=L. esculentum	O23208 RecName: Full=Homeobox-leucine zipper protein ATHB-40; AltName: Full=Homeodomain transcription factor ATHB-40; AltName: Full=HD-ZIP protein ATHB-40	0.01773146	Solyc02g085630.3.1	Homeobox-leucine zipper protein ATHB-.1
LesAffx.51226.1.A1_at	-2.56	PS.lightreaction.cytochrome b6/f	--- | gb:AJ832026 /DB_XREF=gi:52619287 /DB_XREF=AJ832026 /CLONE=LE15BD11 /TID=LesAffx.51226.1 /CNT=4 /FEA=EST /TIER=ConsEnd /STK=0 /NOTE=sequence(s) not in UniGene /REP_ORG=L. esculentum var. cerasiforme	YP_514865 cytochrome f [Solanum lycopersicum]	0.01257030	Solyc10g045220.1.1	Cytochrome f (AHRD V3.3 *** A0A1L6Z652_CAPCH)
LesAffx.51257.1.S1_at	+2.54	RNA.regulation of transcription.WRKY domain transcription factor family	--- | gb:CN385595 /DB_XREF=gi:51700909 /DB_XREF=LE2TR04A15 /CLONE=LE2TR04A15 /TID=LesAffx.51257.1 /CNT=1 /FEA=EST /TIER=ConsEnd /STK=0 /NOTE=sequence(s) not in UniGene /REP_ORG=L. esculentum	ABE77148 putative WRKY transcription factor [Nicotiana tabacum]	0.02399084	Solyc12g056745.1.1	WRKY transcription factor (AHRD V3.3 *-* A0A2K3L8P8_TRIPR)
LesAffx.51266.1.S1_at	-3.30	not assigned.no ontology	--- | gb:CN385469 /DB_XREF=gi:51700783 /DB_XREF=LE2TR03L05 /CLONE=LE2TR03L05 /TID=LesAffx.51266.1 /CNT=7 /FEA=EST /TIER=ConsEnd /STK=0 /NOTE=sequence(s) not in UniGene /REP_ORG=L. esculentum	XP_002522096 protein binding protein, putative [Ricinus communis]	0.01497953	Solyc01g073800.2.1,Solyc01g073810.2.1
LesAffx.51274.1.A1_at	-2.59	hormone metabolism.ethylene.signal transduction	--- | gb:CN385340 /DB_XREF=gi:51700654 /DB_XREF=LE2TR03F13 /CLONE=LE2TR03F13 /TID=LesAffx.51274.1 /CNT=1 /FEA=EST /TIER=ConsEnd /STK=0 /NOTE=sequence(s) not in UniGene /REP_ORG=L. esculentum	AAG43545 Avr9/Cf-9 rapidly elicited protein 1 [Nicotiana tabacum]	0.00238788	Solyc08g078190.2.1
LesAffx.51975.1.A1_at	-2.17	not assigned.unknown	--- | gb:AF362735.1 /DB_XREF=gi:15021577 /TID=LesAffx.51975.1 /CNT=1 /FEA=mRNA /TIER=ConsEnd /STK=0 /NOTE=sequence(s) not in UniGene /DEF=Lycopersicon esculentum succinate dehydrogenase subunit 4 (sdh4) mRNA, partial cds; mitochondrial gene for mitochondrial product. /REP_ORG=L. esculentum	YP_173457 hypothetical protein NitaMp119 [Nicotiana tabacum]	0.00076848	Solyc00g500303.1.1,Solyc00g500303.1.1	Cytochrome c oxidase subunit 3 (AHRD V3.3 *** A0A0C5BKQ0_9SOLA)
LesAffx.51975.2.S1_at	-2.35	misc.cytochrome P450	--- | gb:BI930488 /DB_XREF=gi:16244960 /DB_XREF=EST550377 /CLONE=cTOC16D10 /TID=LesAffx.51975.2 /CNT=3 /FEA=EST /TIER=ConsEnd /STK=0 /NOTE=sequence(s) not in UniGene /REP_ORG=L. esculentum	YP_514631 cytochrome c oxidase subunit 3 [Oryza sativa Indica Group]	0.01020702	Solyc00g500303.1.1,Solyc00g019730.1.1	Cytochrome c oxidase subunit 3 (AHRD V3.3 *** A0A0C5BKQ0_9SOLA)
LesAffx.53132.1.S1_at	-3.57	misc.peroxidases	--- | gb:CK720576 /DB_XREF=gi:50880227 /DB_XREF=LEECI01C05 /CLONE=LEECI01C05 /TID=LesAffx.53132.1 /CNT=7 /FEA=EST /TIER=ConsEnd /STK=0 /NOTE=sequence(s) not in UniGene /REP_ORG=L. esculentum	BAA07664 cationic peroxidase isozyme 40K precursor [Nicotiana tabacum]	0.00077490	Solyc01g067880.3.1	Peroxidase (AHRD V3.3 *** K4AX36_SOLLC)
LesAffx.53517.1.S1_at	+3.53	misc.peroxidases	--- | gb:AI773309 /DB_XREF=gi:5271350 /DB_XREF=EST254409 /CLONE=cLER6E15 /TID=LesAffx.53517.1 /CNT=9 /FEA=EST /TIER=ConsEnd /STK=0 /NOTE=sequence(s) not in UniGene /REP_ORG=L. esculentum	AAK52084 peroxidase [Nicotiana tabacum]	0.00180562	Solyc04g071900.4.1
LesAffx.56.2.A1_at	-2.03	development.unspecified// RNA.regulation of transcription.AP2/EREBP, APETALA2/Ethylene-responsive element binding protein family	--- | gb:BI923613 /DB_XREF=gi:16223551 /DB_XREF=EST543502 /CLONE=cTOA20F9 /TID=LesAffx.56.2 /CNT=24 /FEA=EST /TIER=ConsEnd /STK=0 /NOTE=sequence(s) not in UniGene /REP_ORG=L. esculentum	BAB33421 putative senescence-associated protein [Pisum sativum]	0.01129035	Solyc11g006270.2.1	3-oxo-5-alpha-steroid 4-dehydrogenase (AHRD V3.3 *** A0A200PYH0_9MAGN)
LesAffx.56634.1.A1_at	-2.09	not assigned.unknown	--- | gb:AW035702 /DB_XREF=gi:5894458 /DB_XREF=EST281856 /CLONE=cLEC36C3 /TID=LesAffx.56634.1 /CNT=2 /FEA=EST /TIER=ConsEnd /STK=0 /NOTE=sequence(s) not in UniGene /REP_ORG=L. esculentum	BAB41200 unnamed protein product [Nicotiana tabacum]	0.00853520	Solyc04g082960.1.1	Poly polymerase (AHRD V3.3 *** Q9C9J8_ARATH)
LesAffx.58193.1.S1_at	-2.12	metal handling	--- | gb:CK715571 /DB_XREF=gi:50879400 /DB_XREF=LERSF01B12 /CLONE=LERSF01B12 /TID=LesAffx.58193.1 /CNT=2 /FEA=EST /TIER=ConsEnd /STK=0 /NOTE=sequence(s) not in UniGene /REP_ORG=L. esculentum	XP_002315461 predicted protein [Populus trichocarpa]	0.00026623	Solyc01g065530.3.1	COBRA-like protein (AHRD V3.3 *** A0A2G3AIT3_CAPAN)
LesAffx.59592.1.S1_at	+2.15	misc.short chain dehydrogenase/reductase (SDR)	--- | gb:BI210118 /DB_XREF=gi:14687842 /DB_XREF=EST528158 /CLONE=cTOS22G6 /TID=LesAffx.59592.1 /CNT=1 /FEA=EST /TIER=ConsEnd /STK=0 /NOTE=sequence(s) not in UniGene /REP_ORG=L. esculentum	XP_002281557 PREDICTED: hypothetical protein [Vitis vinifera]	0.03412623	Solyc03g112540.4.1	NAD(P)-binding Rossmann-fold superfamily protein (AHRD V3.3 *** A0A2U1Q346_ARTAN)
LesAffx.59972.1.S1_at	-2.12	not assigned.unknown	--- | gb:AI775393 /DB_XREF=gi:5273434 /DB_XREF=EST256493 /CLONE=cLER15K16 /TID=LesAffx.59972.1 /CNT=1 /FEA=EST /TIER=ConsEnd /STK=0 /NOTE=sequence(s) not in UniGene /REP_ORG=L. esculentum	ACF74324 unknown [Arachis hypogaea]	0.00465233	Solyc06g050840.3.1
LesAffx.60152.1.S1_at	+2.63	RNA.regulation of transcription.HB,Homeobox transcription factor family	--- | gb:BI204369 /DB_XREF=gi:14682093 /DB_XREF=EST522409 /CLONE=cTOS4H6 /TID=LesAffx.60152.1 /CNT=2 /FEA=EST /TIER=ConsEnd /STK=0 /NOTE=sequence(s) not in UniGene /REP_ORG=L. esculentum	ACJ61689 WOX4 [Solanum lycopersicum]	0.03019251	Solyc04g078650.4.1	wuschel related homobox 4
LesAffx.60225.1.S1_at	+2.83	hormone metabolism.abscisic acid.induced-regulated-responsive-activated	--- | gb:BI207693 /DB_XREF=gi:14685417 /DB_XREF=EST525733 /CLONE=cTOS14H16 /TID=LesAffx.60225.1 /CNT=5 /FEA=EST /TIER=ConsEnd /STK=0 /NOTE=sequence(s) not in UniGene /REP_ORG=L. esculentum	AAU93595 HVA22-like protein c , putative [Solanum demissum]	0.02478616	Solyc05g007300.3.1	HVA22-like protein (AHRD V3.3 *** A0A1U8EJU9_CAPAN)
LesAffx.62488.2.S1_at	-2.16	secondary metabolism.isoprenoids.non-mevalonate pathway.DXR	--- | gb:BI933750 /DB_XREF=gi:16248222 /DB_XREF=EST553639 /CLONE=cTOD17D16 /TID=LesAffx.62488.2 /CNT=1 /FEA=EST /TIER=ConsEnd /STK=0 /NOTE=sequence(s) not in UniGene /REP_ORG=L. esculentum	AAT97962 putative 1-deoxy-D-xylulose 5-phosphate synthase 2 [Lycopersicon hirsutum]	0.01092311	Solyc11g010850.2.1	1-deoxy-d-xylulose-5-phosphate synthase.1
LesAffx.62617.1.S1_at	-2.26	secondary metabolism.phenylpropanoids	--- | gb:BM409727 /DB_XREF=gi:18261357 /DB_XREF=EST584054 /CLONE=cLEG49H12 /TID=LesAffx.62617.1 /CNT=6 /FEA=EST /TIER=ConsEnd /STK=0 /NOTE=sequence(s) not in UniGene /REP_ORG=L. esculentum	XP_002327165 predicted protein [Populus trichocarpa]	0.00915359	Solyc04g078350.1.1	HXXXD-type acyl-transferase family protein (AHRD V3.3 *-* Q9FMN6_ARATH)
LesAffx.62669.2.S1_at	+2.46	RNA.regulation of transcription.AS2,Lateral Organ Boundaries Gene Family	--- | gb:AW038241 /DB_XREF=gi:5896995 /DB_XREF=EST279924 /CLONE=cLET1J22 /TID=LesAffx.62669.2 /CNT=2 /FEA=EST /TIER=ConsEnd /STK=0 /NOTE=sequence(s) not in UniGene /REP_ORG=L. esculentum	AAT40528 LOB domain protein 1, putative [Solanum demissum]	0.03283687	Solyc11g072470.3.1	LOB domain-containing protein (AHRD V3.3 *** A0A2K3PP50_TRIPR)
LesAffx.62670.1.S1_at	-2.05	not assigned.unknown	--- | gb:BF113967 /DB_XREF=gi:10943657 /DB_XREF=EST441557 /CLONE=cLEY23D13 /TID=LesAffx.62670.1 /CNT=4 /FEA=EST /TIER=ConsEnd /STK=0 /NOTE=sequence(s) not in UniGene /REP_ORG=L. esculentum	XP_002327633 predicted protein [Populus trichocarpa]	0.01977109	Solyc02g083380.3.1	Bi.1
LesAffx.63074.1.S1_at	-2.22	hormone metabolism.abscisic acid.induced-regulated-responsive-activated	--- | gb:AW217297 /DB_XREF=gi:6528176 /DB_XREF=EST296016 /CLONE=cTOA1A23 /TID=LesAffx.63074.1 /CNT=3 /FEA=EST /TIER=ConsEnd /STK=0 /NOTE=sequence(s) not in UniGene /REP_ORG=L. esculentum	XP_002266003 PREDICTED: hypothetical protein [Vitis vinifera]	0.00026558	Solyc03g098660.3.1	GRAM domain (AHRD V3.3 *** A0A200Q4W9_9MAGN)
LesAffx.63231.1.S1_at	-2.40	RNA.regulation of transcription.unclassified	--- | gb:AJ784661 /DB_XREF=gi:50892282 /DB_XREF=AJ784661 /CLONE=LE08DC07 /TID=LesAffx.63231.1 /CNT=1 /FEA=EST /TIER=ConsEnd /STK=0 /NOTE=sequence(s) not in UniGene /REP_ORG=L. esculentum var. cerasiforme	XP_002514026 Aspartic proteinase nepenthesin-1 precursor, putative [Ricinus communis]	0.00123011	Solyc04g076190.1.1	Eukaryotic aspartyl protease family protein (AHRD V3.3 *** F4K5B9_ARATH)
LesAffx.63523.1.S1_at	+2.05	RNA.regulation of transcription.C2H2 zinc finger family	--- | gb:AI781951 /DB_XREF=gi:5279992 /DB_XREF=EST262830 /CLONE=cLES17L23 /TID=LesAffx.63523.1 /CNT=4 /FEA=EST /TIER=ConsEnd /STK=0 /NOTE=sequence(s) not in UniGene /REP_ORG=L. esculentum	XP_002527963 transcription factor, putative [Ricinus communis]	0.04607839	Solyc08g006470.4.1
LesAffx.64062.1.S1_at	-3.49	stress.abiotic.unspecified	--- | gb:AW040768 /DB_XREF=gi:5899522 /DB_XREF=EST283632 /CLONE=cLET10L21 /TID=LesAffx.64062.1 /CNT=3 /FEA=EST /TIER=ConsEnd /STK=0 /NOTE=sequence(s) not in UniGene /REP_ORG=L. esculentum	BAH15357 germin like protein [Nicotiana tabacum]	0.00006432	Solyc03g123410.1.1	Germin-like protein.1
LesAffx.64171.1.S1_at	+2.11	RNA.regulation of transcription.AS2,Lateral Organ Boundaries Gene Family	--- | gb:AW622064 /DB_XREF=gi:7333711 /DB_XREF=EST312862 /CLONE=cLEX14K23 /TID=LesAffx.64171.1 /CNT=1 /FEA=EST /TIER=ConsEnd /STK=0 /NOTE=sequence(s) not in UniGene /REP_ORG=L. esculentum	XP_002525255 LOB domain-containing protein, putative [Ricinus communis]	0.00079396	Solyc02g092550.3.1	LOB domain-containing protein 38 (AHRD V3.3 *** A0A2G2XGY4_CAPBA)
LesAffx.64171.2.S1_at	+2.08	RNA.regulation of transcription.AS2,Lateral Organ Boundaries Gene Family	--- | gb:AI779060 /DB_XREF=gi:5277101 /DB_XREF=EST259939 /CLONE=cLES7A15 /TID=LesAffx.64171.2 /CNT=1 /FEA=EST /TIER=ConsEnd /STK=0 /NOTE=sequence(s) not in UniGene /REP_ORG=L. esculentum	XP_002304317 predicted protein [Populus trichocarpa]	0.00285154	Solyc02g092550.3.1	LOB domain-containing protein 38 (AHRD V3.3 *** A0A2G2XGY4_CAPBA)
LesAffx.64585.1.S1_at	+2.34	misc.GDSL-motif lipase	--- | gb:BG642508 /DB_XREF=gi:13777286 /DB_XREF=EST355985 /CLONE=cTOD11D5 /TID=LesAffx.64585.1 /CNT=7 /FEA=EST /TIER=ConsEnd /STK=0 /NOTE=sequence(s) not in UniGene /REP_ORG=L. esculentum	NP_001031122 GDSL-motif lipase, putative [Arabidopsis thaliana]	0.00019236	Solyc03g006250.2.1	GDSL esterase/lipase (AHRD V3.3 *** A0A1U8GGV5_CAPAN)
LesAffx.64992.1.A1_at	-2.03	protein.targeting.secretory pathway.vacuole	--- | gb:CN384658 /DB_XREF=gi:51699972 /DB_XREF=LE2TR01I15 /CLONE=LE2TR01I15 /TID=LesAffx.64992.1 /CNT=2 /FEA=EST /TIER=ConsEnd /STK=0 /NOTE=sequence(s) not in UniGene /REP_ORG=L. esculentum	XP_002273704 PREDICTED: hypothetical protein isoform 3 [Vitis vinifera]	0.00369017	Solyc02g080270.3.1
LesAffx.65060.1.A1_at	+4.01	misc.gluco-, galacto- and mannosidases	--- | gb:CK716180 /DB_XREF=gi:50880009 /DB_XREF=LERSR01L02 /CLONE=LERSR01L02 /TID=LesAffx.65060.1 /CNT=1 /FEA=EST /TIER=ConsEnd /STK=0 /NOTE=sequence(s) not in UniGene /REP_ORG=L. esculentum	XP_002335958 predicted protein [Populus trichocarpa]	0.01706696	Solyc03g031730.3.1	Beta-glucosidase (AHRD V3.3 *** B6SYQ7_MAIZE)
LesAffx.65332.1.S1_at	-2.24	not assigned.unknown	--- | gb:BM413424 /DB_XREF=gi:18265054 /DB_XREF=EST587751 /CLONE=cLEG63E2 /TID=LesAffx.65332.1 /CNT=3 /FEA=EST /TIER=ConsEnd /STK=0 /NOTE=sequence(s) not in UniGene /REP_ORG=L. esculentum	CAO62924 unnamed protein product [Vitis vinifera]	0.00049757	Solyc08g083050.1.1	Erythronate-4-phosphate dehydrogenase family protein (AHRD V3.3 -** AT1G19400.3)
LesAffx.65821.1.S1_at	+2.06	not assigned.no ontology	--- | gb:AI777420 /DB_XREF=gi:5275461 /DB_XREF=EST258299 /CLONE=cLES1D3 /TID=LesAffx.65821.1 /CNT=1 /FEA=EST /TIER=ConsEnd /STK=0 /NOTE=sequence(s) not in UniGene /REP_ORG=L. esculentum	XP_002510101 sigma factor sigb regulation protein rsbq, putative [Ricinus communis]	0.00044337	Solyc04g077860.4.1
LesAffx.65821.2.S1_at	+2.54	not assigned.no ontology	--- | gb:CK348352 /DB_XREF=gi:40303965 /DB_XREF=LeCfAFLP133 /CLONE=LeCfAFLP fragment 208 /TID=LesAffx.65821.2 /CNT=1 /FEA=EST /TIER=ConsEnd /STK=0 /NOTE=sequence(s) not in UniGene /REP_ORG=L. esculentum	XP_002285308 PREDICTED: hypothetical protein [Vitis vinifera]	0.00204412	Solyc04g077860.4.1
LesAffx.65881.1.S1_at	-2.23	not assigned.no ontology	--- | gb:BE462521 /DB_XREF=gi:9508290 /DB_XREF=EST324787 /CLONE=cTOA13G2 /TID=LesAffx.65881.1 /CNT=1 /FEA=EST /TIER=ConsEnd /STK=0 /NOTE=sequence(s) not in UniGene /REP_ORG=L. esculentum	AAO32065 Erwinia induced protein 1 [Solanum tuberosum]	0.00517111	Solyc01g112080.3.1	Lysm domain GPI-anchored protein 2 (AHRD V3.3 *** A0A2U1M2U7_ARTAN)
LesAffx.66472.1.S1_at	-8.15	misc.protease inhibitor/seed storage/lipid transfer protein (LTP) family protein	--- | gb:BI211108 /DB_XREF=gi:14688832 /DB_XREF=EST529148 /CLONE=cTOS25O23 /TID=LesAffx.66472.1 /CNT=8 /FEA=EST /TIER=ConsEnd /STK=0 /NOTE=sequence(s) not in UniGene /REP_ORG=L. esculentum	XP_002529688 lipid binding protein, putative [Ricinus communis]	0.00000105	Solyc01g109390.3.1	Bifunctional inhibitor/lipid-transfer protein/seed storage 2S albumin superfamily protein (AHRD V3.3 *** Q8GXG3_ARATH)
LesAffx.66657.1.S1_at	-2.10	redox.glutaredoxins	--- | gb:BI205872 /DB_XREF=gi:14683596 /DB_XREF=EST523912 /CLONE=cTOS9C16 /TID=LesAffx.66657.1 /CNT=3 /FEA=EST /TIER=ConsEnd /STK=0 /NOTE=sequence(s) not in UniGene /REP_ORG=L. esculentum	XP_002278652 PREDICTED: hypothetical protein [Vitis vinifera]	0.00063378	Solyc08g062970.1.1	Glutaredoxin (AHRD V3.3 *** A0A118JSL8_CYNCS)
LesAffx.66814.1.S1_at	-2.07	signalling.calcium	--- | gb:AW621230 /DB_XREF=gi:7332877 /DB_XREF=EST312028 /CLONE=cLEX11O9 /TID=LesAffx.66814.1 /CNT=1 /FEA=EST /TIER=ConsEnd /STK=0 /NOTE=sequence(s) not in UniGene /REP_ORG=L. esculentum	XP_002524906 calmodulin binding protein, putative [Ricinus communis]	0.01346692	Solyc03g119250.4.1
LesAffx.67427.1.S1_at	+2.05	not assigned.unknown	--- | gb:BG125389 /DB_XREF=gi:12625577 /DB_XREF=EST471035 /CLONE=cTOF8B5 /TID=LesAffx.67427.1 /CNT=1 /FEA=EST /TIER=ConsEnd /STK=0 /NOTE=sequence(s) not in UniGene /REP_ORG=L. esculentum	ABF06706 UP-9A [Nicotiana tabacum]	0.03493636	Solyc03g096770.1.1	Protein RESPONSE TO LOW SULFUR 2 (AHRD V3.3 *-* LSU2_ARATH)
LesAffx.68547.1.S1_at	+2.82	redox.glutaredoxins	--- | gb:AW442497 /DB_XREF=gi:6984679 /DB_XREF=EST307427 /CLONE=cLET41I21 /TID=LesAffx.68547.1 /CNT=2 /FEA=EST /TIER=ConsEnd /STK=0 /NOTE=sequence(s) not in UniGene /REP_ORG=L. esculentum	ABU96708 glutaredoxin [Solanum tuberosum]	0.00064234	Solyc06g008760.1.1	Glutaredoxin (AHRD V3.3 *** B3F8F2_SOLTU)
LesAffx.68802.1.S1_at	+2.24	misc.short chain dehydrogenase/reductase (SDR)	--- | gb:BG134389 /DB_XREF=gi:12634577 /DB_XREF=EST467281 /CLONE=cTOE16O3 /TID=LesAffx.68802.1 /CNT=4 /FEA=EST /TIER=ConsEnd /STK=0 /NOTE=sequence(s) not in UniGene /REP_ORG=L. esculentum	XP_002272206 PREDICTED: hypothetical protein [Vitis vinifera]	0.01104615	Solyc08g028690.4.1	NAD(P)-binding Rossmann-fold superfamily protein (AHRD V3.3 *** F4JI53_ARATH),Pfam:PF13561
LesAffx.69210.1.S1_at	+2.12	protein.degradation.cysteine protease	--- | gb:BI921774 /DB_XREF=gi:16217802 /DB_XREF=EST541677 /CLONE=cLEC74H1 /TID=LesAffx.69210.1 /CNT=14 /FEA=EST /TIER=ConsEnd /STK=0 /NOTE=sequence(s) not in UniGene /REP_ORG=L. esculentum	AAO18638 cystatin [Malus x domestica]	0.04038076	Solyc09g097850.1.1	Cysteine proteinase inhibitor (AHRD V3.3 *** A0A2G3BAN0_CAPCH)
LesAffx.69609.1.S1_at	+2.57	hormone metabolism.salicylic acid.synthesis-degradation	--- | gb:AW929283 /DB_XREF=gi:8104684 /DB_XREF=EST338071 /CLONE=cTOC7K17 /TID=LesAffx.69609.1 /CNT=15 /FEA=EST /TIER=ConsEnd /STK=0 /NOTE=sequence(s) not in UniGene /REP_ORG=L. esculentum	BAB39396 S-adenosyl-L-methionine:salicylic acid carboxyl methyltransferase [Atropa belladonna]	0.00158243	Solyc09g091550.3.1	S-adenosyl-L-methionine-dependent methyltransferases superfamily protein (AHRD V3.3 *** A0A2U1PMX3_ARTAN)
LesAffx.69747.1.S1_at	-2.52	not assigned.unknown	--- | gb:BM536068 /DB_XREF=gi:18815190 /DB_XREF=EST589090 /CLONE=cLEG71E14 /TID=LesAffx.69747.1 /CNT=17 /FEA=EST /TIER=ConsEnd /STK=0 /NOTE=sequence(s) not in UniGene /REP_ORG=L. esculentum	ACV71019 UPA19 [Capsicum annuum]	0.00361256	Solyc02g087740.3.1	Plant cysteine oxidase 2 (AHRD V3.3 *** A0A2G3AC71_CAPAN)
LesAffx.69808.1.S1_at	-3.75	signalling.calcium	--- | gb:CN385324 /DB_XREF=gi:51700638 /DB_XREF=LE2TR03E20 /CLONE=LE2TR03E20 /TID=LesAffx.69808.1 /CNT=10 /FEA=EST /TIER=ConsEnd /STK=0 /NOTE=sequence(s) not in UniGene /REP_ORG=L. esculentum	XP_002514129 calmodulin binding protein, putative [Ricinus communis]	0.00661388	Solyc07g040710.3.1	Calmodulin-binding protein (AHRD V3.3 *** A0A2U1QIJ0_ARTAN)
LesAffx.69992.1.S1_at	+3.27	amino acid metabolism.degradation.aspartate family.methionine.methionine gamma-lyase	--- | gb:BI936016 /DB_XREF=gi:16250488 /DB_XREF=EST555905 /CLONE=cTOD24P13 /TID=LesAffx.69992.1 /CNT=1 /FEA=EST /TIER=ConsEnd /STK=0 /NOTE=sequence(s) not in UniGene /REP_ORG=L. esculentum	XP_002299428 predicted protein [Populus trichocarpa]	0.02265181	Solyc08g083110.4.1	Methionine gamma-lyase (AHRD V3.3 *** A0A1U8G8Y5_CAPAN)
LesAffx.70226.1.S1_at	-4.05	secondary metabolism.flavonoids.isoflavonols	--- | gb:BM411229 /DB_XREF=gi:18262859 /DB_XREF=EST585556 /CLONE=cLEG56G13 /TID=LesAffx.70226.1 /CNT=13 /FEA=EST /TIER=ConsEnd /STK=0 /NOTE=sequence(s) not in UniGene /REP_ORG=L. esculentum	P52578 RecName: Full=Isoflavone reductase homolog; AltName: Full=CP100	0.00006710	Solyc10g052500.2.1	Isoflavone reductase homolog (AHRD V3.3 *** IFRH_SOLTU)
LesAffx.70667.1.A1_at	-3.72	hormone metabolism.gibberelin.synthesis-degradation.ent-kaurene oxidase	--- | gb:AI899070 /DB_XREF=gi:5604972 /DB_XREF=EST268513 /CLONE=cLED37I1 /TID=LesAffx.70667.1 /CNT=2 /FEA=EST /TIER=ConsEnd /STK=0 /NOTE=sequence(s) not in UniGene /REP_ORG=L. esculentum	CAO61271 unnamed protein product [Vitis vinifera]	0.01025223	Solyc04g083160.2.1	Solyc04g083160
LesAffx.71016.1.S1_at	+2.33	misc.invertase/pectin methylesterase inhibitor family protein	--- | gb:BI923152 /DB_XREF=gi:16221708 /DB_XREF=EST543056 /CLONE=cLEC79N17 /TID=LesAffx.71016.1 /CNT=1 /FEA=EST /TIER=ConsEnd /STK=0 /NOTE=sequence(s) not in UniGene /REP_ORG=L. esculentum	XP_002318283 predicted protein [Populus trichocarpa]	0.03775645	Solyc06g034370.1.1	Plant invertase/pectin methylesterase inhibitor superfamily protein (AHRD V3.3 *** A0A061G797_THECC)
LesAffx.71035.1.S1_at	-2.68	hormone metabolism.auxin.induced-regulated-responsive-activated	--- | gb:BI207404 /DB_XREF=gi:14685128 /DB_XREF=EST525444 /CLONE=cTOS14A15 /TID=LesAffx.71035.1 /CNT=2 /FEA=EST /TIER=ConsEnd /STK=0 /NOTE=sequence(s) not in UniGene /REP_ORG=L. esculentum	AAM12777 putative auxin-induced SAUR-like protein [Capsicum annuum]	0.00025956	Solyc01g110710.3.1,Solyc01g110720.2.1	Small auxin up-regulated RNA10
LesAffx.71261.1.S1_at	+2.22	misc.short chain dehydrogenase/reductase (SDR)	--- | gb:AW093244 /DB_XREF=gi:6058839 /DB_XREF=EST286424 /CLONE=cLET24K23 /TID=LesAffx.71261.1 /CNT=5 /FEA=EST /TIER=ConsEnd /STK=0 /NOTE=sequence(s) not in UniGene /REP_ORG=L. esculentum	XP_002524356 short-chain dehydrogenase, putative [Ricinus communis]	0.00182903	Solyc04g072034.1.1	NAD(P)-binding Rossmann-fold superfamily protein (AHRD V3.3 *** Q9SZ91_ARATH)
LesAffx.71544.1.S1_at	-2.69	not assigned.unknown	--- | gb:BI422043 /DB_XREF=gi:15196116 /DB_XREF=EST532709 /CLONE=cLEC68H10 /TID=LesAffx.71544.1 /CNT=12 /FEA=EST /TIER=ConsEnd /STK=0 /NOTE=sequence(s) not in UniGene /REP_ORG=L. esculentum	CAO44287 unnamed protein product [Vitis vinifera]	0.00189104	Solyc08g028780.1.1	DUF868 domain-containing protein (AHRD V3.3 *** A0A1Q3AW51_CEPFO)
LesAffx.71662.1.S1_s_at	-2.14	transport.misc	--- | gi:22553 /TID=LesAffx.71662.1 /CNT=1 /FEA=rRNA /TIER=ConsEnd /STK=0 /NOTE=sequence(s) not in UniGene /DEF=Tomato 25S ribosomal RNA gene. /rRNA=1..3381 /product=25S ribosomal RNA /REP_ORG=L. esculentum	BAB33421 putative senescence-associated protein [Pisum sativum]	0.04393857	Solyc02g004000.1.1
LesAffx.71664.1.S1_at	-2.43	not assigned.unknown	--- | gi:29290081 /TID=LesAffx.71664.1 /CNT=1 /FEA=rRNA /TIER=ConsEnd /STK=0 /NOTE=sequence(s) not in UniGene /DEF=Lycopersicon esculentum tRNA-Val gene, complete sequence; 16S ribosomal RNA gene, complete sequence; and tRNA-Ile and tRNA-Ala genes, complete sequence; chloroplast genes for chloroplast products. /rRNA=1496..3284 /product=16S ribosomal RNA /REP_ORG=L. esculentum	AAV44205 unknow protein [Oryza sativa Japonica Group]	0.00680688	Solyc10g047410.1.1	Photosystem II CP43 reaction center protein (AHRD V3.3 *-* A0A2S0SUS0_9FABA)
LesAffx.72.1.S1_at	+2.27	not assigned.unknown	--- | gb:AI780235 /DB_XREF=gi:5278276 /DB_XREF=EST261114 /CLONE=cLES11K21 /TID=LesAffx.72.1 /CNT=9 /FEA=EST /TIER=ConsEnd /STK=0 /NOTE=sequence(s) not in UniGene /REP_ORG=L. esculentum	XP_002285165 PREDICTED: hypothetical protein [Vitis vinifera]	0.01526026	Solyc06g075170.1.1	Senescence regulator S40 (AHRD V3.3 *** A0A200QID2_9MAGN)
LesAffx.735.1.S1_at	-3.03	RNA.regulation of transcription.WRKY domain transcription factor family	--- | gb:AW217158 /DB_XREF=gi:6528032 /DB_XREF=EST295872 /CLONE=cLEC88N8 /TID=LesAffx.735.1 /CNT=13 /FEA=EST /TIER=ConsEnd /STK=0 /NOTE=sequence(s) not in UniGene /REP_ORG=L. esculentum	ABI95141 WRKY-like transcription factor [Solanum peruvianum]	0.02404305	Solyc09g014990.4.1	WRKY transcription factor 33
LesAffx.823.1.S1_at	-4.20	stress.biotic	--- | gb:BI208926 /DB_XREF=gi:14686650 /DB_XREF=EST526966 /CLONE=cTOS18H3 /TID=LesAffx.823.1 /CNT=1 /FEA=EST /TIER=ConsEnd /STK=0 /NOTE=sequence(s) not in UniGene /REP_ORG=L. esculentum	BAA05473 tumor-related protein [Nicotiana glauca x Nicotiana langsdorffii]	0.01476907	Solyc01g106600.2.1	Pathogenesis-related protein.1
LesAffx.837.1.S1_at	-2.42	RNA.regulation of transcription.WRKY domain transcription factor family	--- | gb:AJ831935 /DB_XREF=gi:52619196 /DB_XREF=AJ831935 /CLONE=LE12AF04 /TID=LesAffx.837.1 /CNT=9 /FEA=EST /TIER=ConsEnd /STK=0 /NOTE=sequence(s) not in UniGene /REP_ORG=L. esculentum var. cerasiforme	AAF61863 DNA-binding protein 3 [Nicotiana tabacum]	0.00462799	Solyc03g095770.3.1	WRKY transcription factor 80
LesAffx.894.1.S1_at	-2.26	misc.peroxidases	--- | gb:BI205971 /DB_XREF=gi:14683695 /DB_XREF=EST524011 /CLONE=cTOS9F15 /TID=LesAffx.894.1 /CNT=1 /FEA=EST /TIER=ConsEnd /STK=0 /NOTE=sequence(s) not in UniGene /REP_ORG=L. esculentum	XP_002335150 predicted protein [Populus trichocarpa]	0.00869213	Solyc03g080150.3.1	Peroxidase (AHRD V3.3 *** K4BHZ1_SOLLC)
LesAffx.9038.1.S1_at	+2.13	misc.cytochrome P450	--- | gb:BI930643 /DB_XREF=gi:16245115 /DB_XREF=EST550532 /CLONE=cTOC17I16 /TID=LesAffx.9038.1 /CNT=96 /FEA=EST /TIER=ConsEnd /STK=0 /NOTE=sequence(s) not in UniGene /REP_ORG=L. esculentum	AAZ39647 cytochrome P450 monooxygenase [Petunia x hybrida]	0.04970838	Solyc12g006460.2.1	Cytochrome P450 (AHRD V3.3 *** A0A200PPF3_9MAGN)
